# Supplementary material for: Candidate regulators of Early Leaf Development in Maize Perturb Hormone Signalling and Secondary Cell Wall Formation When Constitutively Expressed in Rice
Source: Sci Rep. 2017 Jul 3;7:4535. doi: 10.1038/s41598-017-04361-w (PMC5495811; doi:10.1038/s41598-017-04361-w)
Supplement: Supplementary file 2 — Supplementary Dataset 1 [file 41598_2017_4361_MOESM2_ESM.xls]

## Sheet: Kitaake
Supplementary Dataset S1. Candidate regulators of early leaf development in maize perturb hormone signalling and secondary cell wall formation when constitutively expressed in rice. Wang et al.
Group	Vein No	width cm	Genotype
Regression	35	0.6	NA
Regression	43	0.7	NA
Regression	42	0.55	NA
Regression	42	0.72	NA
Regression	36	0.56	NA
Regression	42	0.68	NA
Regression	47	0.76	NA
Regression	34	0.61	NA
Regression	43	0.71	NA
Regression	31	0.5	NA
Regression	39	0.63	NA
Regression	41	0.8	NA
Regression	25	0.42	NA
Regression	40	0.64	NA
Regression	44	0.61	NA
Regression	32	0.52	NA
Regression	43	0.94	NA
Regression	35	0.53	NA
Regression	45	0.91	NA
Regression	35	0.7	NA
Regression	38	0.77	NA
Regression	53	0.92	NA
Regression	49	0.85	NA
Regression	42	0.93	NA
Regression	35	0.59	NA
Regression	35	0.6	NA
Regression	37	0.61	NA
Regression	29	0.51	NA
Regression	39	0.6	NA
Regression	40	0.55	NA
Regression	34	0.52	NA
Regression	47	0.77	NA
Regression	42	0.62	NA
Regression	42	0.62	NA
Regression	33	0.55	NA
Regression	41	0.62	NA
Regression	35	0.69	NA
Regression	38	0.65	NA
Regression	47	0.78	NA
Regression	39	0.69	NA
Regression	43	0.78	NA
Regression	32	0.58	NA
Regression	41	0.63	NA
Regression	48	0.74	NA
Regression	46	0.77	NA
Regression	43	0.7	NA
Regression	43	0.78	NA
Regression	42	0.78	NA
Regression	49	0.9	NA
Regression	45	0.8	NA
Regression	46	0.84	NA
Regression	47	0.79	NA
Regression	45	0.81	NA
Regression	51	0.964	NA
Regression	45	0.853	NA
Regression	38	0.739	NA
Regression	37	0.674	NA
Regression	39	0.715	NA
Regression	37	0.6635	NA
Regression	41	0.7005	NA
Regression	31	0.565	NA
Regression	34	0.6185	NA
Regression	40	0.7015	NA
Regression	42	0.774	NA
Regression	42	0.73	NA
Regression	43	0.805	NA
Regression	42	0.7515	NA
Regression	44	0.7855	NA
Regression	44	0.739	NA
Regression	43	0.805428	NA
Regression	40	0.726526	NA
Regression	41	0.785597	NA
Regression	47	0.810823	NA
Regression	38	0.701939	NA
Regression	47	0.929076	NA
Regression	32	0.523316	NA
Regression	44	0.775794	NA
Regression	47	0.905961	NA
Regression	40	0.731773	NA
Regression	41	0.721266	NA
Regression	39	0.609539	NA
Regression	38	0.643267	NA
Regression	40	0.735819	NA
Regression	43	0.743904	NA
Regression	45	0.87501	NA
Regression	43	0.721724	NA
Regression	37	0.65269	NA
Regression	45	0.917801	NA
Regression	40	0.656432	NA
Regression	41	0.763794	NA
Regression	41	0.723317	NA
Regression	37	0.661149	NA
Regression	44	0.738699	NA
Regression	41	0.704402	NA
Regression	42	0.770722	NA
Regression	44	0.858522	NA
Regression	41	0.704466	NA
Regression	50	1.0553	NA
Regression	48	1.0412	NA
Regression	44	0.9835	NA
Regression	38	0.8091	NA
ZmMIL1-1	43	1	ZmMIL1-1
ZmMIL1-1	40	1	ZmMIL1-1
ZmMIL1-1	46	0.95	ZmMIL1-1
ZmMIL1-1	49	1	ZmMIL1-1
ZmMIL1-1	45	1.05	ZmMIL1-1
ZmMIL1-1	43	1	ZmMIL1-1
ZmMIL1-1	46	0.95	ZmMIL1-1
ZmMIL1-1	39	0.9	ZmMIL1-1
ZmMIL1-2	44	0.95	ZmMIL1-2
ZmMIL1-2	40	0.9	ZmMIL1-2
ZmMIL1-2	43	1	ZmMIL1-2
ZmMIL1-2	49	1	ZmMIL1-2
ZmMIL1-2	43	1.05	ZmMIL1-2
ZmMIL1-2	41	1	ZmMIL1-2
ZmMIL1-2	40	0.9	ZmMIL1-2
ZmMIL2-1	45	0.9	ZmMIL2-1
ZmMIL2-1	44	0.9	ZmMIL2-1
ZmMIL2-1	55	1	ZmMIL2-1
ZmMIL2-1	45	1.05	ZmMIL2-1
ZmMIL2-1	44	1	ZmMIL2-1
ZmMIL2-1	44	1.1	ZmMIL2-1
ZmMIL2-1	44	1.05	ZmMIL2-1
ZmMIL2-2	31	0.5	ZmMIL2-2
ZmMIL2-2	45	0.9	ZmMIL2-2
ZmMIL2-2	39	0.8	ZmMIL2-2
ZmMIL2-2	38	0.9	ZmMIL2-2
ZmMIL2-2	54	1.1	ZmMIL2-2
ZmMIL2-2	51	1.05	ZmMIL2-2
ZmMIL2-3	41	0.8	ZmMIL2-3
ZmMIL2-3	45	0.9	ZmMIL2-3
ZmSPL1-1	40	1	ZmSPL1-1
ZmSPL1-2	38	0.8	ZmSPL1-2
ZmSPL1-2	44	1	ZmSPL1-2
ZmSPL1-2	41	1.05	ZmSPL1-2
13-1	35	0.6	13-1
13-1	43	0.7	13-1
13-1	42	0.55	13-1
13-1	42	0.72	13-1
13-1	36	0.56	13-1
13-1	42	0.68	13-1
13-1	47	0.76	13-1
13-1	34	0.61	13-1
13-1	43	0.71	13-1
13-2	31	0.5	13-2
13-2	39	0.63	13-2
13-2	41	0.8	13-2
13-2	25	0.42	13-2
13-2	40	0.64	13-2
13-2	44	0.61	13-2
13-2	32	0.52	13-2
15-1	42	0.79	15-1
15-2	38	0.59	15-2
15-2	32	0.55	15-2
15-3	38	0.63	15-3
15-3	34	0.58	15-3
26-1	42	0.75	26-1
26-1	45	0.85	26-1
26-1	40	0.75	26-1
26-1	41	0.75	26-1
26-1	42	0.8	26-1
26-2	47	0.95	26-2
26-2	43	0.9	26-2
26-2	35	0.7	26-2
26-2	50	1	26-2
26-2	42	0.75	26-2
26-2	44	0.8	26-2
26-2	46	0.9	26-2
27-1	45	1.2	27-1
27-2	43	1	27-2
27-3	48	1.05	27-3
27-3	47	0.9	27-3
27-3	47	0.9	27-3
27-4	47	1.1	27-4
27-4	43	0.8	27-4
27-4	42	0.9	27-4
27-4	45	0.9	27-4
27-4	45	1	27-4
27-4	44	0.9	27-4
27-4	50	1.05	27-4
29-1	56	1.1	29-1
29-1	49	0.9	29-1
29-1	48	1	29-1
29-1	54	1.1	29-1
29-1	56	1.1	29-1
29-1	54	1.15	29-1
29-2	51	1.05	29-2
29-2	62	1.2	29-2
29-2	47	0.95	29-2
30-1	51	1.1	30-1
30-2	54	1.3	30-2
31-1	50	0.9	31-1
31-1	47	1	31-1
31-1	52	1.1	31-1
31-2	53	1.05	31-2
31-2	50	0.95	31-2
31-2	48	0.95	31-2
31-2	50	0.95	31-2
31-2	47	1.05	31-2
31-2	51	1	31-2
31-2	48	1	31-2
31-2	50	0.9	31-2
31-2	49	1.1	31-2
31-2	48	0.95	31-2
31-2	53	1.1	31-2
32-1	50	1	32-1
32-1	51	1.05	32-1
32-1	45	0.85	32-1
32-1	56	1.15	32-1
32-1	54	1	32-1
32-2	45	1	32-2
32-2	47	1	32-2
32-2	49	0.95	32-2
32-2	52	1.05	32-2
32-2	53	0.95	32-2
32-2	45	0.9	32-2
32-3	56	1.15	32-3
32-4	54	1.3	32-4
33-1	48	0.95	33-1
33-1	48	1.05	33-1
33-1	45	1	33-1
33-1	37	0.7	33-1
33-1	39	0.7	33-1
33-1	45	1	33-1
33-1	54	1.2	33-1
33-2	50	1	33-2
33-2	45	0.8	33-2
33-2	45	0.9	33-2
33-2	47	0.9	33-2
33-2	41	0.6	33-2
33-2	43	0.7	33-2
35-1	50	1	35-1
35-1	47	0.9	35-1
35-1	45	0.85	35-1
35-1	49	1	35-1
35-1	48	0.85	35-1
35-1	38	0.75	35-1
35-1	45	1	35-1
35-1	36	0.8	35-1
35-2	39	0.8	35-2
35-2	45	1	35-2
35-2	41	1	35-2
35-2	43	0.9	35-2
35-2	40	0.8	35-2
35-2	41	0.85	35-2
35-2	44	1.05	35-2
35-2	49	1	35-2
35-2	47	1	35-2
36-1	52	1	36-1
36-1	41	0.8	36-1
36-1	48	1	36-1
36-2	38	0.6	36-2
36-2	41	0.75	36-2
36-2	42	0.85	36-2
36-2	36	0.6	36-2
47-1	46	0.7	47-1
47-1	46	0.85	47-1
47-1	45	0.9	47-1
47-1	43	0.75	47-1
47-2	45	0.9	47-2
47-2	40	0.8	47-2
48-1	43	1	48-1
48-1	36	0.7	48-1
48-2	44	0.9	48-2
48-2	38	0.8	48-2
48-2	34	0.7	48-2
48-2	45	1	48-2
48-2	40	0.85	48-2
48-2	40	0.85	48-2
48-2	39	0.75	48-2
49-1	41	0.7	49-1
49-1	46	0.9	49-1
49-1	43	0.85	49-1
49-1	46	0.95	49-1
49-1	48	1	49-1
49-1	39	0.75	49-1
49-2	48	1	49-2
49-2	45	0.9	49-2
49-2	47	1	49-2
49-2	45	0.95	49-2
49-2	50	1.05	49-2
50-1	38	0.6	50-1
50-2	43	1	50-2
51-1	44	0.9	51-1
51-1	47	0.9	51-1
51-1	43	0.75	51-1
51-2	51	0.95	51-2
51-2	49	1	51-2
EV-1	47	0.77	EV-1
EV-1	42	0.62	EV-1
EV-1	42	0.62	EV-1
EV-2	33	0.55	EV-2
EV-2	41	0.62	EV-2
EV-2	35	0.69	EV-2
EV-2	38	0.65	EV-2
EV-2	47	0.78	EV-2
EV-3	39	0.69	EV-3
EV-3	43	0.78	EV-3
EV-3	32	0.58	EV-3
EV-3	41	0.63	EV-3
23-1 (T0)	35	0.6	23-1
23-2 (T0)	35	0.6	23-2
23-3 (T0)	34	0.6	23-3
24-1 (T0)	38	0.75	24-1
24-2 (T0)	34	0.7	24-2
24-3 (T0)	35	0.7	24-3
24-4 (T0)	32	0.7	24-4
24-5 (T0)	34	0.75	24-5
24-6 (T0)	44	0.9	24-6
25-1 (T0)	43	0.9	25-1
25-2 (T0)	27	0.5	25-2
25-3 (T0)	34	0.65	25-3
25-4 (T0)	37	0.7	25-4
25-5 (T0)	30	0.6	25-5
25-6 (T0)	36	0.65	25-6
25-7 (T0)	31	0.6	25-7
28-1 (T0)	32	0.55	28-1
28-2 (T0)	28	0.5	28-2
28-3 (T0)	38	0.65	28-3
28-4 (T0)	28	0.5	28-4
28-5 (T0)	34	0.6	28-5
28-6 (T0)	31	0.5	28-6
28-7 (T0)	37	0.6	28-7
28-8 (T0)	30	0.55	28-8
28-9 (T0)	39	0.6	28-9
ZmSCR1-1	43	0.7064	ZmSCR1-1
ZmSCR1-1	29	0.4912	ZmSCR1-1
ZmSCR1-1	24	0.3748	ZmSCR1-1
ZmSCR1-2	20	0.3247	ZmSCR1-2
ZmSCR1-2	38	0.645	ZmSCR1-2
ZmSCR1-2	27	0.46	ZmSCR1-2
ZmSCR1-3	38	0.6887	ZmSCR1-3
ZmSCR1-3	37	0.7243	ZmSCR1-3
ZmSCR1-3	46	0.8471	ZmSCR1-3

## Sheet: IR64 T0 leaf 6
Supplementary Dataset S1. Candidate regulators of early leaf development in maize perturb hormone signalling and secondary cell wall formation when constitutively expressed in rice. Wang et al.
Group	Vein No	width cm	Genotype
Regression	36	0.7	NA
Regression	31	0.5	NA
Regression	46	0.9	NA
Regression	31	0.6	NA
Regression	29	0.5	NA
Regression	35	0.6	NA
Regression	33	0.5	NA
Regression	22	0.3	NA
Regression	20	0.3	NA
Regression	30	0.5	NA
Regression	28	0.5	NA
Regression	39	0.6	NA
Regression	33	0.6	NA
Regression	26	0.4	NA
Regression	25	0.4	NA
Regression	27	0.5	NA
Regression	25	0.4	NA
Regression	25	0.4	NA
Regression	20	0.35	NA
Regression	24	0.4	NA
Regression	25	0.5	NA
Regression	27	0.5	NA
Regression	24	0.55	NA
Regression	26	0.5	NA
Regression	20	0.35	NA
Regression	37	0.7	NA
Regression	30	0.5	NA
Regression	25	0.6	NA
Regression	23	0.4	NA
Regression	31	0.6	NA
Regression	30	0.6	NA
Regression	32	0.5	NA
Regression	25	0.5	NA
Regression	24	0.4	NA
Regression	29	0.5	NA
Regression	26	0.5	NA
Regression	22	0.4	NA
Regression	23	0.4	NA
Regression	20	0.3	NA
Regression	27	0.5	NA
Regression	23	0.4	NA
Regression	22	0.5	NA
Regression	28	0.5	NA
Regression	19	0.3	NA
Regression	19	0.3	NA
Regression	28	0.5	NA
Regression	29	0.55	NA
Regression	20	0.3	NA
Regression	27	0.5	NA
Regression	33	0.65	NA
Regression	28	0.5	NA
Regression	30	0.5	NA
Regression	32	0.5	NA
Regression	31.6667	0.65	NA
Regression	31.3333	0.65	NA
Regression	33	0.6	NA
Regression	34.6667	0.65	NA
Regression	33	0.6	NA
Regression	30	0.65	NA
Regression	32	0.6	NA
Regression	32	0.7	NA
Regression	33.6667	0.7	NA
Regression	32	0.7	NA
Regression	30	0.6	NA
Regression	28.3333	0.55	NA
Regression	25.6667	0.5	NA
Regression	27	0.5	NA
Regression	24	0.4	NA
Regression	31	0.5	NA
Regression	36.6667	0.7	NA
Regression	35.3333	0.6	NA
Regression	30.6667	0.5	NA
Regression	34	0.6	NA
Regression	36.6667	0.7	NA
Regression	30.6667	0.6	NA
Regression	31	0.6	NA
Regression	35	0.65	NA
Regression	41	0.75	NA
Regression	42	0.7	NA
Regression	42	0.75	NA
Regression	37	0.7	NA
Regression	39	0.7	NA
Regression	39	0.8	NA
Regression	30	0.55	NA
Regression	35	0.7	NA
Regression	43	0.7	NA
Regression	33	0.6	NA
Regression	23	0.5	NA
Regression	27	0.45	NA
Regression	24	0.4	NA
Regression	34	0.6	NA
Regression	30	0.65	NA
Regression	29	0.5	NA
Regression	33	0.7	NA
Regression	30	0.6	NA
Regression	41	0.6	NA
Regression	35	0.6	NA
Regression	34	0.6	NA
Regression	47.3333	1	NA
Regression	46	1.1	NA
Regression	45	0.8	NA
Regression	46.3333	0.9	NA
Regression	42	0.95	NA
Regression	42.6667	0.9	NA
Regression	44	1	NA
Regression	45.6667	0.9	NA
Regression	34.6667	0.7	NA
Regression	37.6667	0.7	NA
Regression	38.6667	0.85	NA
Regression	37.3333	0.8	NA
Regression	41	0.6	NA
Regression	34	0.9	NA
Regression	31	0.75	NA
Regression	35	0.8	NA
Regression	44	0.8	NA
Regression	31.6667	0.55	NA
Regression	36.3333	0.7	NA
Regression	38	0.75	NA
Regression	39	0.8	NA
Regression	37.6667	0.7	NA
Regression	37.3333	0.7	NA
Regression	37.6667	0.7	NA
Regression	33	0.5	NA
Regression	27	0.6	NA
Regression	27	0.5	NA
Regression	27	0.5	NA
Regression	27	0.5	NA
53-1	31	0.55	53-1
53-2	21	0.4	53-2
53-5	25	0.55	53-5
53-7	38	0.6	53-7
53-8	27	0.6	53-8
53-13	24	0.45	53-13
53-14	28	0.5	53-14
53-17	25	0.5	53-17
53-18	23	0.5	53-18
53-19	22	0.4	53-19
53-20	26	0.7	53-20
53-23	30	0.6	53-23
53-24	31	0.55	53-24
53-25	33	0.7	53-25
53-28	31	0.65	53-28
53-29	22	0.5	53-29
53-30	21	0.4	53-30
53-31	30	0.5	53-31
53-34	22	0.55	53-34
53-35	31	0.6	53-35
54-2	20	0.3	54-2
54-3	14	0.25	54-3
54-4	25	0.5	54-4
54-7	24	0.4	54-7
54-8	24	0.45	54-8
54-9	25	0.45	54-9
54-15	27	0.5	54-15
54-16	20	0.4	54-16
54-18	24	0.4	54-18
54-19	24	0.4	54-19
54-21	19	0.35	54-21
54-22	28	0.5	54-22
54-28	23	0.4	54-28
54-29	22	0.3	54-29
54-30	22	0.5	54-30
54-34	25	0.55	54-34
54-35	22	0.5	54-35
56-1	23	0.4	56-1
56-2	27.3333	0.4	56-2
56-3	28.3333	0.4	56-3
56-4	25	0.35	56-4
56-5	27	0.6	56-5
56-6	30	0.65	56-6
56-7	22	0.5	56-7
56-8	24	0.5	56-8
56-9	24.6667	0.45	56-9
56-10	29.6667	0.5	56-10
56-11	29.6667	0.5	56-11
56-12	31	0.6	56-12
56-13	23.6667	0.6	56-13
56-14	24.6667	0.5	56-14
56-15	27	0.5	56-15
56-16	26.3333	0.6	56-16
56-17	28.6667	0.6	56-17
56-18	16	0.2	56-18
56-19	26	0.5	56-19
56-20	23.6667	0.55	56-20
56-21	25.6667	0.3	56-21
56-22	30	0.6	56-22
56-23	31.3333	0.6	56-23
56-24	30	0.5	56-24
56-25	28	0.5	56-25
56-26	19	0.3	56-26
56-27	27.3333	0.45	56-27
56-28	27	0.5	56-28
56-29	25.3333	0.45	56-29
56-30	28	0.5	56-30
56-31	29.3333	0.5	56-31
56-32	24	0.4	56-32
56-33	26.3333	0.5	56-33
56-34	24	0.45	56-34
56-35	27	0.4	56-35
57-1	32	0.6	57-1
57-2	35	0.7	57-2
57-3	31.6667	0.6	57-3
57-4	31	0.5	57-4
57-5	28	0.5	57-5
57-6	26	0.5	57-6
57-7	27.3333	0.5	57-7
57-8	29	0.6	57-8
57-9	28	0.5	57-9
57-10	23.6667	0.4	57-10
57-11	24.3333	0.5	57-11
57-12	32.6667	0.6	57-12
57-13	38	0.7	57-13
57-14	31	0.6	57-14
57-15	32	0.6	57-15
57-16	26.3333	0.6	57-16
57-17	36.6667	0.75	57-17
57-18	27.3333	0.45	57-18
57-19	22	0.45	57-19
57-20	25	0.5	57-20
57-21	26.3333	0.6	57-21
57-22	41.3333	0.8	57-22
57-23	36	0.7	57-23
57-24	38.3333	0.75	57-24
57-25	23.6667	0.5	57-25
57-26	25.6667	0.5	57-26
57-27	27.6667	0.6	57-27
57-28	27.3333	0.5	57-28
57-29	22.3333	0.4	57-29
57-30	30.6667	0.6	57-30
57-31	35.6667	0.7	57-31
57-32	28.3333	0.5	57-32
57-33	36	0.65	57-33
57-35	35.6667	0.65	57-35
58-1	34.6667	0.65	58-1
58-2	32.3333	0.6	58-2
58-3	28	0.3	58-3
58-4	26.6667	0.5	58-4
58-5	30	0.5	58-5
58-7	32	0.5	58-7
58-8	6	0.2	58-8
58-9	34	0.7	58-9
58-10	40	0.7	58-10
58-11	28.6667	0.5	58-11
58-13	19	0.4	58-13
58-14	34	0.6	58-14
58-15	26.6667	0.4	58-15
59-1	31	0.65	59-1
59-2	26	0.55	59-2
59-3	31	0.7	59-3
59-4	25	0.4	59-4
59-5	33	0.6	59-5
59-6	20	0.5	59-6
59-7	32	0.6	59-7
59-8	32	0.55	59-8
59-9	36	0.65	59-9
59-10	25	0.5	59-10
59-11	30	0.5	59-11
59-12	21	0.4	59-12
59-13	29	0.4	59-13
59-14	26	0.5	59-14
59-15	27	0.5	59-15
59-16	21	0.35	59-16
59-17	27	0.4	59-17
59-18	37	0.8	59-18
59-19	27	0.6	59-19
59-20	28	0.5	59-20
59-21	30	0.6	59-21
59-22	24	0.5	59-22
59-23	30	0.55	59-23
59-24	40	0.7	59-24
59-25	26	0.55	59-25
59-26	31	0.5	59-26
59-27	29	0.55	59-27
59-28	26	0.5	59-28
59-29	23	0.4	59-29
59-30	30	0.55	59-30
59-31	36	0.7	59-31
59-32	23	0.4	59-32
59-33	34	0.6	59-33
59-34	33	0.6	59-34
59-35	25	0.4	59-35
62-9	29	0.6	62-9
62-10	34	0.8	62-10
62-11	33	0.6	62-11
62-12	35	0.7	62-12
62-13	27	0.5	62-13
62-14	36	0.7	62-14
62-15	37	0.7	62-15
62-16A	34	0.7	62-16A
62-17B	36	0.7	62-17B
62-18	36	0.6	62-18
63-1	25	0.5	63-1
63-2	18	0.36	63-2
63-3	22	0.4	63-3
63-4	18	0.3	63-4
63-5	24	0.3	63-5
63-6	26	0.5	63-6
63-7	12	0.2	63-7
63-8	22	0.4	63-8
63-9	24	0.4	63-9
63-10	26	0.5	63-10
63-11	25	0.5	63-11
63-12	21	0.4	63-12
63-13	22	0.3	63-13
63-14	21	0.3	63-14
63-15	24	0.4	63-15
63-16	25	0.45	63-16
63-17	27	0.5	63-17
63-18	22	0.4	63-18
63-19	29	0.6	63-19
63-20	26	0.5	63-20
63-21	24	0.4	63-21
63-22	22	0.4	63-22
63-23	23	0.35	63-23
63-24	22	0.4	63-24
63-25	20	0.2	63-25
63-26	23	0.35	63-26
63-27	24	0.35	63-27
63-28	18	0.3	63-28
63-29	27	0.5	63-29
63-30	23	0.35	63-30
63-31	22	0.35	63-31
63-32	21	0.4	63-32
63-33	25	0.4	63-33
63-34	25	0.4	63-34
63-35	27	0.5	63-35
64-1	29	0.6	64-1
64-2	27	0.4	64-2
64-3	23	0.5	64-3
64-4	24	0.3	64-4
64-5	24	0.35	64-5
64-6	28	0.5	64-6
64-7	26	0.6	64-7
64-8	29	0.5	64-8
64-9	19	0.3	64-9
64-10	26	0.5	64-10
64-11	36	0.65	64-11
64-12	24	0.5	64-12
64-13	31	0.5	64-13
64-14	24	0.5	64-14
64-15	35	0.7	64-15
64-16	36	0.65	64-16
64-17	38	0.6	64-17
64-18	29	0.6	64-18
64-19	26	0.6	64-19
64-20	25	0.5	64-20
64-21	29	0.5	64-21
64-22	26	0.6	64-22
64-23	27	0.6	64-23
64-24	36	0.7	64-24
64-25	22	0.6	64-25
64-26	24	0.3	64-26
64-27	28	0.6	64-27
64-28	31	0.6	64-28
64-29	29	0.6	64-29
64-30	39	0.7	64-30
64-31	33	0.5	64-31
64-32	27	0.6	64-32
64-33	25	0.5	64-33
64-34	35	0.7	64-34
64-35	27	0.6	64-35
65-1	20	0.3	65-1
65-2	25	0.45	65-2
65-3	31	0.6	65-3
65-4	27	0.5	65-4
65-5	18	0.3	65-5
65-6	28	0.6	65-6
65-7	14	0.2	65-7
65-8	22	0.4	65-8
65-9	29	0.6	65-9
65-10	21	0.4	65-10
65-11	21	0.3	65-11
65-12	21	0.4	65-12
65-13	24	0.5	65-13
65-14	23	0.5	65-14
65-15	20	0.3	65-15
65-16	27	0.6	65-16
65-17	12	0.2	65-17
65-18	17	0.3	65-18
65-19	24	0.4	65-19
65-20	33	0.6	65-20
65-21	23	0.7	65-21
65-22	23	0.4	65-22
65-23	25	0.5	65-23
65-24	36	0.6	65-24
65-25	22	0.4	65-25
65-26	31	0.5	65-26
65-27	38	0.7	65-27
65-28	28	0.7	65-28
65-29	23	0.5	65-29
65-30	37	0.7	65-30
65-31	30	0.6	65-31
65-32	24	0.45	65-32
65-33	20	0.4	65-33
65-34	33	0.7	65-34
65-35	23	0.4	65-35
66-1	30	0.6	66-1
66-2	23	0.4	66-2
66-3	30	0.5	66-3
66-4	32	0.6	66-4
66-5	33	0.55	66-5
66-6	24	0.4	66-6
66-7	26	0.4	66-7
66-8	42	0.7	66-8
66-9	32	0.65	66-9
66-10	41	0.8	66-10
66-11	46	0.9	66-11
66-12	40	0.7	66-12
66-13	38	0.8	66-13
66-14	38	0.7	66-14
66-15	36	0.6	66-15
66-16	31	0.55	66-16
66-17	31	0.5	66-17
66-18	40	0.7	66-18
66-19	27	0.5	66-19
66-20	47	1	66-20
66-21	30	0.6	66-21
66-22	28	0.65	66-22
66-23	39	0.8	66-23
66-24	35	0.8	66-24
66-25	43	0.7	66-25
66-26	36	0.8	66-26
66-27	33	0.55	66-27
66-28	36	0.7	66-28
66-29	33	0.8	66-29
66-30	33	0.6	66-30
66-31	37	0.6	66-31
66-32	25	0.5	66-32
66-33	40	0.8	66-33
66-34	30	0.6	66-34
66-35	27	0.5	66-35
67-1	29	0.6	67-1
67-2	18	0.3	67-2
67-3	26	0.45	67-3
67-4	23	0.35	67-4
67-5	25	0.4	67-5
67-6	27	0.5	67-6
67-7	23	0.4	67-7
67-8	33	0.55	67-8
67-9	31	0.6	67-9
67-10	29	0.55	67-10
67-11	24	0.5	67-11
67-12	25	0.45	67-12
67-13	23	0.4	67-13
67-14	25	0.4	67-14
67-15	22	0.4	67-15
67-16	20	0.35	67-16
67-17	20	0.25	67-17
67-18	31	0.6	67-18
67-19	28	0.5	67-19
67-20	26	0.45	67-20
67-21	28	0.5	67-21
67-22	17	0.4	67-22
67-23	29	0.6	67-23
67-24	23	0.4	67-24
67-25	27	0.5	67-25
67-26	27	0.6	67-26
67-27	24	0.4	67-27
67-28	20	0.4	67-28
67-29	30	0.6	67-29
67-30	27	0.5	67-30
67-31	24	0.5	67-31
67-33	20	0.3	67-33
67-34	26	0.4	67-34
67-35	19	0.35	67-35
68-1	36	0.7	68-1
68-2	33	0.7	68-2
68-3	35	0.6	68-3
68-4	36	0.6	68-4
68-5	34	0.6	68-5
68-6	30	0.5	68-6
68-7	26	0.4	68-7
68-8	23	0.4	68-8
68-9	29	0.5	68-9
68-10	25	0.5	68-10
69-1	24	0.4	69-1
69-2	28	0.4	69-2
69-3	28	0.6	69-3
69-4	13	0.2	69-4
69-5	22	0.4	69-5
69-6	28	0.6	69-6
69-7	29	0.5	69-7
69-8	22	0.35	69-8
69-9	23	0.4	69-9
69-10	22	0.3	69-10
70-1	34	0.75	70-1
70-2	36	0.7	70-2
70-3	43.3333	0.95	70-3
70-4	32.6667	0.7	70-4
70-5	36.3333	0.8	70-5
70-6	38	0.6	70-6
70-7	35.6667	0.7	70-7
70-8	40	0.8	70-8
70-9	30.6667	0.7	70-9
70-10	37.3333	0.85	70-10
72-1	32	0.6	72-1
72-2	26	0.5	72-2
72-3	30	0.6	72-3
72-4	20	0.4	72-4
72-5	25	0.5	72-5
72-6	22	0.41	72-6
72-7	30	0.65	72-7
72-8	23	0.5	72-8
72-9	27	0.5	72-9
72-10	23	0.5	72-10
73-1	39	0.75	73-1
73-2	39	0.8	73-2
73-3	28.3333	0.7	73-3
73-4	40	0.8	73-4
73-5	36	0.8	73-5
73-6	37.3333	0.8	73-6
73-7	37	0.7	73-7
73-8	32.3333	0.65	73-8
73-9	38.6667	0.75	73-9
73-10	32	0.7	73-10
76-1	23	0.4	76-1
76-2	30	0.6	76-2
76-3	25	0.4	76-3
76-4	41	0.8	76-4
76-5	30	0.65	76-5
76-6	49	0.9	76-6
76-7	34	0.6	76-7
76-8	38	0.75	76-8
76-9	39	0.75	76-9
76-10	32	0.65	76-10
77-1	28	0.45	77-1
77-2	23	0.4	77-2
77-3	31	0.6	77-3
77-4	26	0.45	77-4
77-5	36	0.7	77-5
77-6	20	0.4	77-6
77-7	24	0.4	77-7
77-8	39	0.8	77-8
77-9	24	0.5	77-9
77-10	24	0.4	77-10
80-1	29	0.5	80-1
80-2	36	0.7	80-2
80-3	27	0.5	80-3
80-4	35	0.6	80-4
80-5	32	0.6	80-5
80-6	37	0.6	80-6
80-7	25	0.4	80-7
80-8	39	0.7	80-8
80-9	18	0.2	80-9
80-10	39	0.7	80-10
81-1	33	0.6	81-1
81-2	44	0.7	81-2
81-3	35	0.7	81-3
81-4	35	0.75	81-4
81-5	41	0.7	81-5
81-6	33	0.8	81-6
81-7	33	0.6	81-7
81-8	31	0.7	81-8
81-9	34	0.6	81-9
81-10	35	0.6	81-10

## Sheet: IR64 T0 penultimate leaf
Supplementary Dataset S1. Candidate regulators of early leaf development in maize perturb hormone signalling and secondary cell wall formation when constitutively expressed in rice. Wang et al.
Group	Vein No	width cm	Genotype
Regression	53	1.05	NA
Regression	51	0.85	NA
Regression	52	1.2	NA
Regression	47	1	NA
Regression	53	1.1	NA
Regression	43	1	NA
Regression	43	1	NA
Regression	45	0.8	NA
Regression	58.5	1.3	NA
Regression	58.5	1.3	NA
Regression	57	1.2	NA
Regression	58.5	1.3	NA
Regression	58.5	1.3	NA
Regression	54	1.2	NA
Regression	51	1.2	NA
Regression	58	1.3	NA
Regression	57	1.3	NA
Regression	56	1.3	NA
Regression	57	1.2	NA
Regression	63	1.25	NA
Regression	60	1.25	NA
Regression	57	1.25	NA
Regression	57	1.1	NA
Regression	49	1.1	NA
Regression	52	1.1	NA
Regression	61	1.3	NA
Regression	56	1.15	NA
Regression	63	1.3	NA
Regression	57	1.4	NA
Regression	56	1.1	NA
Regression	59	1.15	NA
Regression	59	1.2	NA
Regression	60	1.3	NA
Regression	61	1.4	NA
Regression	58	1	NA
Regression	52	1.35	NA
Regression	45	1	NA
Regression	51	1.15	NA
Regression	38	0.8	NA
Regression	56	1.3	NA
Regression	56	1.2	NA
Regression	53	1.1	NA
Regression	54	1.1	NA
Regression	54	1.1	NA
Regression	67	1.55	NA
Regression	69	1.6	NA
Regression	68	1.6	NA
Regression	69	1.55	NA
Regression	71	1.6	NA
Regression	45	0.9	NA
Regression	48	1	NA
Regression	56	1.1	NA
Regression	56	1.2	NA
Regression	45	1	NA
Regression	60	1.2	NA
Regression	63	1.2	NA
Regression	62	1.3	NA
Regression	65	1.4	NA
Regression	66	1.3	NA
Regression	65	1.35	NA
Regression	63	1.45	NA
Regression	64	1.4	NA
Regression	67	1.4	NA
Regression	61	1.3	NA
43-1	51	1	43-1
43-2	47	1.15	43-2
43-3	52	0.9	43-3
43-4	57	1.2	43-4
43-5	54	1.15	43-5
43-6	49	1.1	43-6
43-7	53	1.2	43-7
43-8	59	1.2	43-8
43-9	58	1.2	43-9
43-10	59	1.2	43-10
44-1	38	0.85	44-1
44-2	42	0.8	44-2
44-3	45	1.1	44-3
44-4	47	1.1	44-4
44-5	43	1.2	44-5
44-6	42	0.9	44-6
44-7	43	1.1	44-7
44-8	47	1.1	44-8
44-9	43	0.9	44-9
44-10	49	1.1	44-10
44-11	51	0.9	44-11
44-12	47	0.9	44-12
44-13	50	1	44-13
44-14	52	1.1	44-14
44-15	48	1	44-15
44-16	41	0.9	44-16
44-17	51	1.2	44-17
44-18	44	1.1	44-18
44-19	43	1.2	44-19
45-1	41	1	45-1
45-2	49	1.2	45-2
45-3	52	1.1	45-3
45-4	54	1.2	45-4
45-5	44	1	45-5
45-6	54	1.15	45-6
45-7	39	0.9	45-7
45-8	32	0.8	45-8
45-9	44	1	45-9
45-10	42	1	45-10
45-11	43	0.8	45-11
45-12	54	1	45-12
45-13	48	1	45-13
45-14	42	0.8	45-14
45-15	42	1.05	45-15
45-16	44	1.1	45-16
45-17	46	1	45-17
45-18	44	0.9	45-18
45-19	38	0.95	45-19
45-20	42	0.9	45-20
45-21	46	1	45-21
45-22	44	1	45-22
45-23	44	1.1	45-23
45-24	45	1.1	45-24
45-25	45	0.9	45-25
45-26	42	1	45-26
45-27	48	1.05	45-27
45-28	47	1	45-28
45-29	46	1.2	45-29
45-30	45	1	45-30
45-31	38	1	45-31
45-32	41	1	45-32
45-33	45	0.9	45-33
45-34	45	1	45-34
45-35	45	1	45-35
46-1	52	1.1	46-1
46-2	55	1.1	46-2
55-1	55	1.1	55-1
55-2	57	1.2	55-2
55-3	51.75	1.15	55-3
55-4	46.25	1	55-4
55-5	54	1.2	55-5
55-6	51.1875	1.05	55-6
55-7	51	1.2	55-7
55-8	47.25	1.05	55-8
55-9	51.75	1.15	55-9
55-10	49.5	1.1	55-10
60-1	62	1.2	60-1
60-2	59	1.05	60-2
60-3	56	1.15	60-3
60-4	45	1.2	60-4
60-5	54	1.2	60-5
60-6	54	1.05	60-6
60-7	52	1.1	60-7
60-8	60	1.3	60-8
60-9	58	1.25	60-9
60-10	58	1.3	60-10
60-11	55	1.1	60-11
60-12	56	1.2	60-12
60-13	58	1.1	60-13
60-14	42	1.1	60-14
60-15	52	1.2	60-15
60-16	56	1.2	60-16
60-17	57	1.2	60-17
60-18	52	1.15	60-18
60-19	58	1.15	60-19
60-20	57	1.3	60-20
60-21	56	1.15	60-21
60-22	63	1.3	60-22
60-23	57	1.4	60-23
60-24	36	0.8	60-24
60-25	53	1.1	60-25
60-26	54	1.25	60-26
60-27	60	1.15	60-27
60-28	51	1.15	60-28
61-1	67	1.7	61-1
61-2	66	1.7	61-2
61-3	64	1.6	61-3
61-4	70	1.7	61-4
61-5	67	1.8	61-5
61-6	65	1.7	61-6
61-7	59	1.4	61-7
61-8	75	1.8	61-8
61-9	68	1.7	61-9
61-11	64	1.6	61-11
61-12	60	1.5	61-12
61-13	69	1.7	61-13
61-14	67	1.7	61-14
61-15	70	1.8	61-15
61-16	64	1.4	61-16
61-17	70	1.8	61-17
61-18	69	1.7	61-18
61-19	70	1.7	61-19
61-20	63	1.6	61-20
61-21	69	1.7	61-21
61-22	68	1.65	61-22
61-23	64	1.6	61-23
61-24	72	1.8	61-24
61-25	56	1.5	61-25
61-26	71	1.8	61-26
61-27	69	1.6	61-27
61-28	68	1.7	61-28
61-29	68	1.8	61-29
61-30	66	1.6	61-30
61-31	64	1.4	61-31
61-32	58	1.3	61-32
61-33	66	1.7	61-33
61-34	65	1.55	61-34
61-35	71	1.6	61-35
71-1	44	0.8	71-1
71-2	42	0.8	71-2
71-3	39	0.7	71-3
71-4	54	1.1	71-4
71-5	51	1.1	71-5
71-6	45	0.7	71-6
71-7	44	0.6	71-7
71-8	59	1.35	71-8
71-9	57	1.2	71-9
71-11	52	1.15	71-11
71-12	58	1.05	71-12
71-14	56	1	71-14
71-16	57	1.2	71-16
71-17	33	0.6	71-17
71-20	44	0.8	71-20
71-21	47	0.8	71-21
71-22	40	0.6	71-22
71-23	38	0.5	71-23
71-24	38	0.7	71-24
71-25	59	1.2	71-25
71-26	42	0.7	71-26
71-27	42	0.6	71-27
71-29	35	0.5	71-29
71-30	53	1	71-30
71-31	31	0.6	71-31
71-32	53	1.2	71-32
71-33	39	0.7	71-33
71-34	29	0.4	71-34
71-35	44	0.6	71-35
74-1	60	1.4	74-1
74-2	57	1.2	74-2
74-3	63	1.2	74-3
74-4	52	1.2	74-4
74-5	53	1.1	74-5
74-6	56	1.2	74-6
74-7	60	1.25	74-7
74-8	51	1.1	74-8
74-9	48	1	74-9
74-10	53	1.2	74-10
74-11	54	1.1	74-11
74-12	54	1.4	74-12
74-13	58	1.1	74-13
74-14	53	1.1	74-14
74-15	49	1	74-15
74-16	46	1	74-16
74-17	50	1	74-17
74-18	56	1.3	74-18
74-19	50	1.15	74-19
74-20	43	1	74-20
74-21	52	1.1	74-21
74-22	42	0.8	74-22
74-23	62	1.35	74-23
74-24	54	1.1	74-24
74-25	58	1.15	74-25
74-26	53	1.15	74-26
74-27	54	0.95	74-27
74-28	52	1.1	74-28
74-29	55	1.1	74-29
74-30	53	1.1	74-30
74-31	53	1.1	74-31
74-32	52	1.15	74-32
74-33	51	1.1	74-33
74-34	47	1	74-34
74-35	51	1.1	74-35
75-9	29	0.6	75-9
75-22	42	0.9	75-22
75-24	48	1	75-24
75-26	36	0.7	75-26
75-28	42	0.8	75-28
78-1	54	1.1	78-1
78-3	60	1.3	78-3
78-4	56	1.3	78-4
78-7	64	1.25	78-7
78-9	61	1.2	78-9
78-10	57	1.15	78-10
78-12	54	1.05	78-12
78-13	45	0.8	78-13
78-18	54	1.25	78-18
78-19	48	1	78-19
79-1	34	0.7	79-1
79-2	49	1.1	79-2
79-3	43	0.9	79-3
79-4	49	1.2	79-4
79-5	46	1.1	79-5
79-6	43	0.9	79-6
79-7	54	1.2	79-7
79-8	42	0.9	79-8
79-9	46	1.1	79-9
79-10	45	0.9	79-10
79-11	46	1	79-11
79-12	48	1.2	79-12
79-13	55	1.2	79-13
79-14	54	1.3	79-14
79-15	46	1	79-15
79-16	50	1.05	79-16
79-17	54	1.2	79-17
79-18	53	1.2	79-18
79-19	53	1.2	79-19
79-20	54	1.2	79-20
79-21	44	1.25	79-21
79-22	49	1.05	79-22
79-23	53	1.15	79-23
79-24	54	1.2	79-24
79-25	43	0.95	79-25
79-26	54	1.35	79-26
79-27	50	1.25	79-27
79-28	59	1.3	79-28
79-29	41	0.85	79-29
79-30	53	1.1	79-30
79-31	51	1.15	79-31
79-32	54	1.15	79-32
79-33	57	1.3	79-33
79-34	56	1.1	79-34
79-35	56	1.2	79-35
82-1	53	1.15	82-1
82-2	59	1.2	82-2
82-3	54	1.2	82-3
82-4	57	1.3	82-4
82-5	55	1.2	82-5
82-6	53	1.1	82-6
82-7	58	1.1	82-7
82-8	57	1.2	82-8
82-9	58	1.2	82-9
82-10	52	1.05	82-10
82-11	58	1.2	82-11
82-12	52	1.05	82-12
82-13	55	1.1	82-13
82-14	52	1.1	82-14
82-15	60	1.2	82-15
82-16	52	1.2	82-16
82-18	36	1	82-18
82-19	60	1.25	82-19
82-21	56	1.15	82-21
82-22	60	1.1	82-22
82-23	56	1.15	82-23
82-24	46	1.2	82-24
82-25	62	1.15	82-25
82-26	53	1.1	82-26
82-27	54	1.1	82-27
82-28	50	1	82-28
82-29	60	1.2	82-29
82-30	54	1.1	82-30
82-31	48	1.1	82-31
82-32	53	1.1	82-32
82-33	57	1.2	82-33
82-34	55	1.1	82-34
82-35	57	1.2	82-35

## Sheet: IR64 T1 leaf 6
Supplementary Dataset S1. Candidate regulators of early leaf development in maize perturb hormone signalling and secondary cell wall formation when constitutively expressed in rice. Wang et al.
Group	Vein No	width cm	Genotype
Regression	36	0.8	NA
Regression	36	0.7	NA
Regression	37	0.8	NA
Regression	37	0.7	NA
Regression	35	0.7	NA
Regression	37	0.6	NA
Regression	37	0.7	NA
Regression	39	0.7	NA
Regression	33	0.7	NA
Regression	30	0.7	NA
Regression	35	0.6	NA
Regression	35	0.9	NA
Regression	34	0.8	NA
Regression	33	0.7	NA
Regression	33	0.65	NA
Regression	27	0.85	NA
Regression	37	0.8	NA
Regression	37	0.8	NA
Regression	33	0.7	NA
Regression	30	0.6	NA
Regression	34	0.7	NA
Regression	33	0.6	NA
Regression	31	0.6	NA
Regression	33	0.6	NA
Regression	32	0.6	NA
Regression	35	0.8	NA
Regression	31	0.6	NA
Regression	34	0.6	NA
Regression	31	0.6	NA
Regression	31	0.6	NA
Regression	33	0.7	NA
Regression	30	0.7	NA
Regression	32	0.8	NA
Regression	32	0.7	NA
Regression	34	0.6	NA
Regression	33	0.8	NA
Regression	32	0.7	NA
Regression	26	0.5	NA
Regression	26	0.6	NA
Regression	26	0.55	NA
Regression	26	0.55	NA
Regression	25	0.55	NA
Regression	31	0.6	NA
Regression	28	0.6	NA
Regression	33	0.6	NA
Regression	27	0.55	NA
Regression	28	0.55	NA
Regression	26	0.55	NA
Regression	31	0.55	NA
Regression	31	0.55	NA
Regression	29	0.6	NA
Regression	29	0.5	NA
Regression	27	0.6	NA
Regression	29	0.55	NA
Regression	32	0.6	NA
Regression	30	0.7	NA
Regression	35	0.6	NA
Regression	35	0.9	NA
Regression	34	0.8	NA
Regression	33	0.7	NA
Regression	33	0.65	NA
Regression	27	0.85	NA
Regression	37	0.8	NA
Regression	37	0.8	NA
Regression	33	0.7	NA
Regression	29	0.7	NA
Regression	33	0.7	NA
Regression	38	0.8	NA
Regression	36	0.9	NA
Regression	38	0.8	NA
Regression	30	0.8	NA
Regression	34	0.8	NA
Regression	36	0.8	NA
Regression	34	0.6	NA
60-1	24	0.45	60-1
60-2	26	0.35	60-2
60-3	24	0.5	60-3
68-1	32	0.75	68-1
68-2	31	0.8	68-2
68-3	32	0.8	68-3
68-3	34	0.8	68-3
68-3	30	0.6	68-3
68-4	31	0.6	68-4
68-4	34	0.7	68-4
68-5	36	0.7	68-5
68-6	34	0.7	68-6
73-1	34	0.7	73-1
73-1	31	0.6	73-1
73-1	34	0.6	73-1
73-1	33	0.6	73-1
73-1	39	0.6	73-1
73-1	35	0.6	73-1
73-1	37	0.75	73-1
73-2	29	0.6	73-2
73-2	35	0.6	73-2
73-2	39	0.8	73-2
73-2	30	0.6	73-2
73-3	35	0.8	73-3
73-3	26	0.6	73-3
73-3	23	0.45	73-3
73-3	29	0.5	73-3
73-3	35	0.6	73-3
73-3	39	0.6	73-3
73-3	30	0.6	73-3
73-3	32	0.6	73-3
74-1	31	0.55	74-1
74-1	30	0.5	74-1
74-1	22	0.6	74-1
74-1	30	0.6	74-1
74-1	29	0.35	74-1
74-1	27	0.5	74-1
74-1	28	0.55	74-1
74-1	28	0.55	74-1
74-1	28	0.5	74-1
74-2	32	0.6	74-2
74-2	22	0.5	74-2
74-2	21	0.5	74-2
74-2	29	0.5	74-2
74-2	29	0.55	74-2
74-2	27	0.5	74-2
75-1	30	0.6	75-1
75-1	29	0.55	75-1
75-1	31	0.55	75-1
75-1	30	0.55	75-1
75-1	29	0.55	75-1
75-1	26	0.5	75-1
75-2	30	0.6	75-2
75-2	30	0.55	75-2
76-1	39	0.7	76-1
76-1	35	0.7	76-1
76-2	32	0.6	76-2
76-2	35	0.7	76-2
80-1	38	0.8	80-1
80-2	30	0.65	80-1
81-1	31	0.55	81-1
81-2	19	0.5	81-2
81-2	20	0.45	81-2
81-2	23	0.45	81-2
81-3	32	0.7	81-3
82-1	38	0.8	82-1
82-1	28	0.7	82-1
82-1	35	0.7	82-1
82-1	35	0.7	82-1
82-1	30	0.8	82-1
82-1	35	0.7	82-1
82-2	34	0.7	82-2
82-3	22	0.45	82-3
82-4	36	0.7	82-4
82-4	30	0.7	82-4
82-4	34	0.65	82-4
82-4	28	0.6	82-4
82-4	32	0.6	82-4
82-4	22	0.4	82-4
82-4	33	0.7	82-4
82-5	33	0.65	82-5
82-5	29	0.5	82-5
82-5	35	0.7	82-5
82-5	29	0.6	82-5
82-5	28	0.5	82-5
82-5	29	0.7	82-5
82-6	35	0.7	82-6
82-6	31	0.5	82-6
82-7	32	0.65	82-7
82-7	31	0.65	82-7
82-7	35	0.65	82-7
82-8	32	0.7	82-8
82-8	30	0.6	82-8
82-9	35	0.7	82-9
82-10	31	0.7	82-10
82-10	33	0.7	82-10
82-10	30	0.6	82-10
82-10	27	0.7	82-10
82-10	32	0.6	82-10
