# Supplementary material for: Candidate regulators of Early Leaf Development in Maize Perturb Hormone Signalling and Secondary Cell Wall Formation When Constitutively Expressed in Rice
Source: Sci Rep. 2017 Jul 3;7:4535. doi: 10.1038/s41598-017-04361-w (PMC5495811; doi:10.1038/s41598-017-04361-w)
Supplement: Supplementary file 3 — Supplementary Dataset 2 [file 41598_2017_4361_MOESM3_ESM.xls]

## Sheet: T0 IR64
Supplementary Dataset S2. Candidate regulators of early leaf development in maize perturb hormone signalling and secondary cell wall formation when constitutively expressed in rice. Wang et al.
JL Code	IRRI Code	PCR screen	Gene ID	EventID	Leaf width (mm)	Leaf width (cm)	Total number of veins	Veins per mm	Remarks
JL44	IRS1085	+	GRMZM2G123900	IR64-IRS1085-001	8.5	0.85	38	4.47059	Penultimate leaf sample
JL44	IRS1085	+	GRMZM2G123900	IR64-IRS1085-002	8	0.8	42	5.25	Penultimate leaf sample
JL44	IRS1085	+	GRMZM2G123900	IR64-IRS1085-003	11	1.1	45	4.09091	Penultimate leaf sample
JL44	IRS1085	+	GRMZM2G123900	IR64-IRS1085-004	11	1.1	47	4.27273	Penultimate leaf sample
JL44	IRS1085	+	GRMZM2G123900	IR64-IRS1085-005	12	1.2	43	3.58333	Penultimate leaf sample
JL44	IRS1085	+	GRMZM2G123900	IR64-IRS1085-006	9	0.9	42	4.66667	Penultimate leaf sample
JL44	IRS1085	+	GRMZM2G123900	IR64-IRS1085-007	11	1.1	43	3.90909	Penultimate leaf sample
JL44	IRS1085	+	GRMZM2G123900	IR64-IRS1085-008	11	1.1	47	4.27273	Penultimate leaf sample
JL44	IRS1085	+	GRMZM2G123900	IR64-IRS1085-009	9	0.9	43	4.77778	Penultimate leaf sample
JL44	IRS1085	+	GRMZM2G123900	IR64-IRS1085-010	11	1.1	49	4.45455	Penultimate leaf sample
JL44	IRS1085	+	GRMZM2G123900	IR64-IRS1085-011	9	0.9	51	5.66667	Penultimate leaf sample
JL44	IRS1085	+	GRMZM2G123900	IR64-IRS1085-012	9	0.9	47	5.22222	Penultimate leaf sample
JL44	IRS1085	+	GRMZM2G123900	IR64-IRS1085-013	10	1	50	5	Penultimate leaf sample
JL44	IRS1085	+	GRMZM2G123900	IR64-IRS1085-014	11	1.1	52	4.72727	Penultimate leaf sample
JL44	IRS1085	+	GRMZM2G123900	IR64-IRS1085-015	10	1	48	4.8	Penultimate leaf sample
JL44	IRS1085	+	GRMZM2G123900	IR64-IRS1085-016	9	0.9	41	4.55556	Penultimate leaf sample
JL44	IRS1085	+	GRMZM2G123900	IR64-IRS1085-017	12	1.2	51	4.25	Penultimate leaf sample
JL44	IRS1085	+	GRMZM2G123900	IR64-IRS1085-018	11	1.1	44	4	Penultimate leaf sample
JL44	IRS1085	+	GRMZM2G123900	IR64-IRS1085-019	12	1.2	43	3.58333	Penultimate leaf sample
JL45	IRS1086	+	GRMZM2G374986	IR64-IRS1086-001	10	1	41	4.1	Penultimate leaf sample
JL45	IRS1086	+	GRMZM2G374986	IR64-IRS1086-002	12	1.2	49	4.08333	Penultimate leaf sample
JL45	IRS1086	+	GRMZM2G374986	IR64-IRS1086-003	11	1.1	52	4.72727	Penultimate leaf sample
JL45	IRS1086	+	GRMZM2G374986	IR64-IRS1086-004	12	1.2	54	4.5	Penultimate leaf sample
JL45	IRS1086	+	GRMZM2G374986	IR64-IRS1086-005	10	1	44	4.4	Penultimate leaf sample
JL45	IRS1086	+	GRMZM2G374986	IR64-IRS1086-006	11.5	1.15	54	4.69565	Penultimate leaf sample
JL45	IRS1086	+	GRMZM2G374986	IR64-IRS1086-007	9	0.9	39	4.33333	Penultimate leaf sample
JL45	IRS1086	+	GRMZM2G374986	IR64-IRS1086-008	8	0.8	32	4	Penultimate leaf sample
JL45	IRS1086	+	GRMZM2G374986	IR64-IRS1086-009	10	1	44	4.4	Penultimate leaf sample
JL45	IRS1086	+	GRMZM2G374986	IR64-IRS1086-010	10	1	42	4.2	Penultimate leaf sample
JL45	IRS1086	+	GRMZM2G374986	IR64-IRS1086-011	8	0.8	43	5.375	Penultimate leaf sample
JL45	IRS1086	+	GRMZM2G374986	IR64-IRS1086-012	10	1	54	5.4	Penultimate leaf sample
JL45	IRS1086	+	GRMZM2G374986	IR64-IRS1086-013	10	1	48	4.8	Penultimate leaf sample
JL45	IRS1086	+	GRMZM2G374986	IR64-IRS1086-014	8	0.8	42	5.25	Penultimate leaf sample
JL45	IRS1086	+	GRMZM2G374986	IR64-IRS1086-015	10.5	1.05	42	4	Penultimate leaf sample
JL45	IRS1086	+	GRMZM2G374986	IR64-IRS1086-016	11	1.1	44	4	Penultimate leaf sample
JL45	IRS1086	+	GRMZM2G374986	IR64-IRS1086-017	10	1	46	4.6	Penultimate leaf sample
JL45	IRS1086	+	GRMZM2G374986	IR64-IRS1086-018	9	0.9	44	4.88889	Penultimate leaf sample
JL45	IRS1086	+	GRMZM2G374986	IR64-IRS1086-019	9.5	0.95	38	4	Penultimate leaf sample
JL45	IRS1086	+	GRMZM2G374986	IR64-IRS1086-020	9	0.9	42	4.66667	Penultimate leaf sample
JL45	IRS1086	+	GRMZM2G374986	IR64-IRS1086-021	10	1	46	4.6	Penultimate leaf sample
JL45	IRS1086	+	GRMZM2G374986	IR64-IRS1086-022	10	1	44	4.4	Penultimate leaf sample
JL45	IRS1086	+	GRMZM2G374986	IR64-IRS1086-023	11	1.1	44	4	Penultimate leaf sample
JL45	IRS1086	+	GRMZM2G374986	IR64-IRS1086-024	11	1.1	45	4.09091	Penultimate leaf sample
JL45	IRS1086	+	GRMZM2G374986	IR64-IRS1086-025	9	0.9	45	5	Penultimate leaf sample
JL45	IRS1086	+	GRMZM2G374986	IR64-IRS1086-026	10	1	42	4.2	Penultimate leaf sample
JL45	IRS1086	+	GRMZM2G374986	IR64-IRS1086-027	10.5	1.05	48	4.57143	Penultimate leaf sample
JL45	IRS1086	+	GRMZM2G374986	IR64-IRS1086-028	10	1	47	4.7	Penultimate leaf sample
JL45	IRS1086	+	GRMZM2G374986	IR64-IRS1086-029	12	1.2	46	3.83333	Penultimate leaf sample
JL45	IRS1086	+	GRMZM2G374986	IR64-IRS1086-030	10	1	45	4.5	Penultimate leaf sample
JL45	IRS1086	+	GRMZM2G374986	IR64-IRS1086-031	10	1	38	3.8	Penultimate leaf sample
JL45	IRS1086	+	GRMZM2G374986	IR64-IRS1086-032	10	1	41	4.1	Penultimate leaf sample
JL45	IRS1086	+	GRMZM2G374986	IR64-IRS1086-033	9	0.9	45	5	Penultimate leaf sample
JL45	IRS1086	+	GRMZM2G374986	IR64-IRS1086-034	10	1	45	4.5	Penultimate leaf sample
JL45	IRS1086	+	GRMZM2G374986	IR64-IRS1086-035	10	1	45	4.5	Penultimate leaf sample
JL53	IRS952	+	GRMZM2G163975	IR64-IRS952-001	5.5	0.55	31	5.63636	Leaf 6
JL53	IRS952	+	GRMZM2G163975	IR64-IRS952-002	4	0.4	21	5.25	Leaf 6
JL53	IRS952	+	GRMZM2G163975	IR64-IRS952-005	5.5	0.55	25	4.54545	Leaf 6
JL53	IRS952	+	GRMZM2G163975	IR64-IRS952-007	6	0.6	38	6.33333	Leaf 6
JL53	IRS952	+	GRMZM2G163975	IR64-IRS952-008	6	0.6	27	4.5	Leaf 6
JL53	IRS952	+	GRMZM2G163975	IR64-IRS952-013	4.5	0.45	24	5.33333	Leaf 6
JL53	IRS952	+	GRMZM2G163975	IR64-IRS952-014	5	0.5	28	5.6	Leaf 6
JL53	IRS952	+	GRMZM2G163975	IR64-IRS952-017	5	0.5	25	5	Leaf 6
JL53	IRS952	+	GRMZM2G163975	IR64-IRS952-018	5	0.5	23	4.6	Leaf 6
JL53	IRS952	+	GRMZM2G163975	IR64-IRS952-019	4	0.4	22	5.5	Leaf 6
JL53	IRS952	+	GRMZM2G163975	IR64-IRS952-020	7	0.7	26	3.71429	Leaf 6
JL53	IRS952	+	GRMZM2G163975	IR64-IRS952-023	6	0.6	30	5	Leaf 6
JL53	IRS952	+	GRMZM2G163975	IR64-IRS952-024	5.5	0.55	31	5.63636	Leaf 6
JL53	IRS952	+	GRMZM2G163975	IR64-IRS952-025	7	0.7	33	4.71429	Leaf 6
JL53	IRS952	+	GRMZM2G163975	IR64-IRS952-028	6.5	0.65	31	4.76923	Leaf 6
JL53	IRS952	+	GRMZM2G163975	IR64-IRS952-029	5	0.5	22	4.4	Leaf 6
JL53	IRS952	+	GRMZM2G163975	IR64-IRS952-030	4	0.4	21	5.25	Leaf 6
JL53	IRS952	+	GRMZM2G163975	IR64-IRS952-031	5	0.5	30	6	Leaf 6
JL53	IRS952	+	GRMZM2G163975	IR64-IRS952-034	5.5	0.55	22	4	Leaf 6
JL53	IRS952	+	GRMZM2G163975	IR64-IRS952-035	6	0.6	31	5.16667	Leaf 6
JL54	IRS1010	+	GRMZM2G077219	IR64-IRS1010-002	3	0.3	20	6.66667	Leaf 6
JL54	IRS1010	+	GRMZM2G077219	IR64-IRS1010-003	2.5	0.25	14	5.6	Leaf 6, assymetric leaf width
JL54	IRS1010	+	GRMZM2G077219	IR64-IRS1010-004	5	0.5	25	5	Leaf 6
JL54	IRS1010	+	GRMZM2G077219	IR64-IRS1010-007	4	0.4	24	6	Leaf 6
JL54	IRS1010	+	GRMZM2G077219	IR64-IRS1010-008	4.5	0.45	24	5.33333	Leaf 6
JL54	IRS1010	+	GRMZM2G077219	IR64-IRS1010-009	4.5	0.45	25	5.55556	Leaf 6
JL54	IRS1010	+	GRMZM2G077219	IR64-IRS1010-015	5	0.5	27	5.4	Leaf 6
JL54	IRS1010	+	GRMZM2G077219	IR64-IRS1010-016	4	0.4	20	5	Leaf 6
JL54	IRS1010	+	GRMZM2G077219	IR64-IRS1010-018	4	0.4	24	6	Leaf 6
JL54	IRS1010	+	GRMZM2G077219	IR64-IRS1010-019	4	0.4	24	6	Leaf 6
JL54	IRS1010	+	GRMZM2G077219	IR64-IRS1010-021	3.5	0.35	19	5.42857	Leaf 6
JL54	IRS1010	+	GRMZM2G077219	IR64-IRS1010-022	5	0.5	28	5.6	Leaf 6
JL54	IRS1010	+	GRMZM2G077219	IR64-IRS1010-028	4	0.4	23	5.75	Leaf 6
JL54	IRS1010	+	GRMZM2G077219	IR64-IRS1010-029	3	0.3	22	7.33333	Leaf 6
JL54	IRS1010	+	GRMZM2G077219	IR64-IRS1010-030	5	0.5	22	4.4	Leaf 6
JL54	IRS1010	+	GRMZM2G077219	IR64-IRS1010-034	5.5	0.55	25	4.54545	Leaf 6
JL54	IRS1010	+	GRMZM2G077219	IR64-IRS1010-035	5	0.5	22	4.4	Leaf 6
JL55	IRS878	+	GRMZM2G082586	IR64-IRS878-001	11	1.1	55	5	Penultimate leaf sample
JL55	IRS878	+	GRMZM2G082586	IR64-IRS878-002	12	1.2	57	4.75	Penultimate leaf sample
JL55	IRS878	+	GRMZM2G082586	IR64-IRS878-003	11.5	1.15	51.75	4.5	Penultimate leaf sample
JL55	IRS878	+	GRMZM2G082586	IR64-IRS878-004	10	1	46.25	4.625	Penultimate leaf sample
JL55	IRS878	+	GRMZM2G082586	IR64-IRS878-005	12	1.2	54	4.5	Penultimate leaf sample
JL55	IRS878	+	GRMZM2G082586	IR64-IRS878-006	10.5	1.05	51.1875	4.875	Penultimate leaf sample
JL55	IRS878	+	GRMZM2G082586	IR64-IRS878-007	12	1.2	51	4.25	Penultimate leaf sample
JL55	IRS878	+	GRMZM2G082586	IR64-IRS878-008	10.5	1.05	47.25	4.5	Penultimate leaf sample
JL55	IRS878	+	GRMZM2G082586	IR64-IRS878-009	11.5	1.15	51.75	4.5	Penultimate leaf sample
JL55	IRS878	+	GRMZM2G082586	IR64-IRS878-011	11	1.1	49.5	4.5	Penultimate leaf sample
JL56	IRS921	+	GRMZM2G171365	IR64-IRS921-001	4	0.4	23	5.75	Leaf 6
JL56	IRS921	+	GRMZM2G171365	IR64-IRS921-002	4	0.4	27.3333	6.83333	Leaf 6
JL56	IRS921	+	GRMZM2G171365	IR64-IRS921-003	4	0.4	28.3333	7.08333	Leaf 6
JL56	IRS921	+	GRMZM2G171365	IR64-IRS921-004	3.5	0.35	25	7.14286	Leaf 6
JL56	IRS921	+	GRMZM2G171365	IR64-IRS921-006	6	0.6	27	4.5	Leaf 6
JL56	IRS921	+	GRMZM2G171365	IR64-IRS921-007	6.5	0.65	30	4.61538	Leaf 6
JL56	IRS921	+	GRMZM2G171365	IR64-IRS921-008	5	0.5	22	4.4	Leaf 6
JL56	IRS921	+	GRMZM2G171365	IR64-IRS921-009	5	0.5	24	4.8	Leaf 6
JL56	IRS921	+	GRMZM2G171365	IR64-IRS921-010	4.5	0.45	24.6667	5.48148	Leaf 6
JL56	IRS921	+	GRMZM2G171365	IR64-IRS921-011	5	0.5	29.6667	5.93333	Leaf 6
JL56	IRS921	+	GRMZM2G171365	IR64-IRS921-012	6	0.6	31	5.16667	Leaf 6
JL56	IRS921	+	GRMZM2G171365	IR64-IRS921-013	6	0.6	23.6667	3.94444	Leaf 6
JL56	IRS921	+	GRMZM2G171365	IR64-IRS921-014	5	0.5	24.6667	4.93333	Leaf 6
JL56	IRS921	+	GRMZM2G171365	IR64-IRS921-015	5	0.5	27	5.4	Leaf 6
JL56	IRS921	+	GRMZM2G171365	IR64-IRS921-016	6	0.6	26.3333	4.38889	Leaf 6
JL56	IRS921	+	GRMZM2G171365	IR64-IRS921-017	6	0.6	28.6667	4.77778	Leaf 6
JL56	IRS921	+	GRMZM2G171365	IR64-IRS921-018	2	0.2	16	8	Leaf 6, dwarf plant; died later stage
JL56	IRS921	+	GRMZM2G171365	IR64-IRS921-019	5	0.5	26	5.2	Leaf 6
JL56	IRS921	+	GRMZM2G171365	IR64-IRS921-020	5.5	0.55	23.6667	4.30303	Leaf 6
JL56	IRS921	+	GRMZM2G171365	IR64-IRS921-021	3	0.3	25.6667	8.55556	Leaf 6
JL56	IRS921	+	GRMZM2G171365	IR64-IRS921-022	6	0.6	30	5	Leaf 6
JL56	IRS921	+	GRMZM2G171365	IR64-IRS921-023	6	0.6	31.3333	5.22222	Leaf 6
JL56	IRS921	+	GRMZM2G171365	IR64-IRS921-024	5	0.5	30	6	Leaf 6
JL56	IRS921	+	GRMZM2G171365	IR64-IRS921-025	5	0.5	28	5.6	Leaf 6
JL56	IRS921	+	GRMZM2G171365	IR64-IRS921-026	3	0.3	19	6.33333	Leaf 6
JL56	IRS921	+	GRMZM2G171365	IR64-IRS921-027	4.5	0.45	27.3333	6.07407	Leaf 6
JL56	IRS921	+	GRMZM2G171365	IR64-IRS921-028	5	0.5	27	5.4	Leaf 6
JL56	IRS921	+	GRMZM2G171365	IR64-IRS921-029	4.5	0.45	25.3333	5.62963	Leaf 6
JL56	IRS921	+	GRMZM2G171365	IR64-IRS921-030	5	0.5	28	5.6	Leaf 6
JL56	IRS921	+	GRMZM2G171365	IR64-IRS921-031	5	0.5	29.3333	5.86667	Leaf 6
JL56	IRS921	+	GRMZM2G171365	IR64-IRS921-032	4	0.4	24	6	Leaf 6
JL56	IRS921	+	GRMZM2G171365	IR64-IRS921-033	5	0.5	26.3333	5.26667	Leaf 6
JL56	IRS921	+	GRMZM2G171365	IR64-IRS921-034	4.5	0.45	24	5.33333	Leaf 6
JL56	IRS921	+	GRMZM2G171365	IR64-IRS921-035	4	0.4	27	6.75	Leaf 6
JL57	IRS922	+	GRMZM2G098813	IR64-IRS922-001	6	0.6	32	5.33333	Leaf 6
JL57	IRS922	+	GRMZM2G098813	IR64-IRS922-002	7	0.7	35	5	Leaf 6
JL57	IRS922	+	GRMZM2G098813	IR64-IRS922-003	6	0.6	31.6667	5.27778	Leaf 6
JL57	IRS922	+	GRMZM2G098813	IR64-IRS922-004	5	0.5	31	6.2	Leaf 6
JL57	IRS922	+	GRMZM2G098813	IR64-IRS922-005	5	0.5	28	5.6	Leaf 6
JL57	IRS922	+	GRMZM2G098813	IR64-IRS922-006	5	0.5	26	5.2	Leaf 6
JL57	IRS922	+	GRMZM2G098813	IR64-IRS922-007	5	0.5	27.3333	5.46667	Leaf 6
JL57	IRS922	+	GRMZM2G098813	IR64-IRS922-008	6	0.6	29	4.83333	Leaf 6
JL57	IRS922	+	GRMZM2G098813	IR64-IRS922-009	5	0.5	28	5.6	Leaf 6
JL57	IRS922	+	GRMZM2G098813	IR64-IRS922-010	4	0.4	23.6667	5.91667	Leaf 6
JL57	IRS922	+	GRMZM2G098813	IR64-IRS922-011	5	0.5	24.3333	4.86667	Leaf 6
JL57	IRS922	+	GRMZM2G098813	IR64-IRS922-012	6	0.6	32.6667	5.44444	Leaf 6
JL57	IRS922	+	GRMZM2G098813	IR64-IRS922-013	7	0.7	38	5.42857	Leaf 6
JL57	IRS922	+	GRMZM2G098813	IR64-IRS922-014	6	0.6	31	5.16667	Leaf 6
JL57	IRS922	+	GRMZM2G098813	IR64-IRS922-015	6	0.6	32	5.33333	Leaf 6
JL57	IRS922	+	GRMZM2G098813	IR64-IRS922-016	6	0.6	26.3333	4.38889	Leaf 6
JL57	IRS922	+	GRMZM2G098813	IR64-IRS922-017	7.5	0.75	36.6667	4.88889	Leaf 6
JL57	IRS922	+	GRMZM2G098813	IR64-IRS922-018	4.5	0.45	27.3333	6.07407	Leaf 6
JL57	IRS922	+	GRMZM2G098813	IR64-IRS922-019	4.5	0.45	22	4.88889	Leaf 6
JL57	IRS922	+	GRMZM2G098813	IR64-IRS922-020	5	0.5	25	5	Leaf 6
JL57	IRS922	+	GRMZM2G098813	IR64-IRS922-021	6	0.6	26.3333	4.38889	Leaf 6
JL57	IRS922	+	GRMZM2G098813	IR64-IRS922-022	8	0.8	41.3333	5.16667	Leaf 6
JL57	IRS922	+	GRMZM2G098813	IR64-IRS922-023	7	0.7	36	5.14286	Leaf 6
JL57	IRS922	+	GRMZM2G098813	IR64-IRS922-024	7.5	0.75	38.3333	5.11111	Leaf 6
JL57	IRS922	+	GRMZM2G098813	IR64-IRS922-025	5	0.5	23.6667	4.73333	Leaf 6
JL57	IRS922	+	GRMZM2G098813	IR64-IRS922-026	5	0.5	25.6667	5.13333	Leaf 6
JL57	IRS922	+	GRMZM2G098813	IR64-IRS922-027	6	0.6	27.6667	4.61111	Leaf 6
JL57	IRS922	+	GRMZM2G098813	IR64-IRS922-028	5	0.5	27.3333	5.46667	Leaf 6
JL57	IRS922	+	GRMZM2G098813	IR64-IRS922-029	4	0.4	22.3333	5.58333	Leaf 6
JL57	IRS922	+	GRMZM2G098813	IR64-IRS922-030	6	0.6	30.6667	5.11111	Leaf 6
JL57	IRS922	+	GRMZM2G098813	IR64-IRS922-031	7	0.7	35.6667	5.09524	Leaf 6
JL57	IRS922	+	GRMZM2G098813	IR64-IRS922-032	5	0.5	28.3333	5.66667	Leaf 6
JL57	IRS922	+	GRMZM2G098813	IR64-IRS922-033	6.5	0.65	36	5.53846	Leaf 6
JL57	IRS922	+	GRMZM2G098813	IR64-IRS922-035	6.5	0.65	35.6667	5.48718	Leaf 6
JL59	IRS1004	+	GRMZM2G139324	IR64-IRS1004-001	6.5	0.65	31	4.76923	Leaf 6
JL59	IRS1004	+	GRMZM2G139324	IR64-IRS1004-002	5.5	0.55	26	4.72727	Leaf 6
JL59	IRS1004	+	GRMZM2G139324	IR64-IRS1004-003	7	0.7	31	4.42857	Leaf 6
JL59	IRS1004	+	GRMZM2G139324	IR64-IRS1004-004	4	0.4	25	6.25	Leaf 6
JL59	IRS1004	+	GRMZM2G139324	IR64-IRS1004-005	6	0.6	33	5.5	Leaf 6
JL59	IRS1004	+	GRMZM2G139324	IR64-IRS1004-006	5	0.5	20	4	Leaf 6
JL59	IRS1004	+	GRMZM2G139324	IR64-IRS1004-007	6	0.6	32	5.33333	Leaf 6
JL59	IRS1004	+	GRMZM2G139324	IR64-IRS1004-008	5.5	0.55	32	5.81818	Leaf 6
JL59	IRS1004	+	GRMZM2G139324	IR64-IRS1004-009	6.5	0.65	36	5.53846	Leaf 6
JL59	IRS1004	+	GRMZM2G139324	IR64-IRS1004-010	5	0.5	25	5	Leaf 6
JL59	IRS1004	+	GRMZM2G139324	IR64-IRS1004-011	5	0.5	30	6	Leaf 6
JL59	IRS1004	+	GRMZM2G139324	IR64-IRS1004-012	4	0.4	21	5.25	Leaf 6
JL59	IRS1004	+	GRMZM2G139324	IR64-IRS1004-013	4	0.4	29	7.25	Leaf 6
JL59	IRS1004	+	GRMZM2G139324	IR64-IRS1004-014	5	0.5	26	5.2	Leaf 6
JL59	IRS1004	+	GRMZM2G139324	IR64-IRS1004-015	5	0.5	27	5.4	Leaf 6
JL59	IRS1004	+	GRMZM2G139324	IR64-IRS1004-016	3.5	0.35	21	6	Leaf 6
JL59	IRS1004	+	GRMZM2G139324	IR64-IRS1004-017	4	0.4	27	6.75	Leaf 6
JL59	IRS1004	+	GRMZM2G139324	IR64-IRS1004-018	8	0.8	37	4.625	Leaf 6
JL59	IRS1004	+	GRMZM2G139324	IR64-IRS1004-019	6	0.6	27	4.5	Leaf 6
JL59	IRS1004	+	GRMZM2G139324	IR64-IRS1004-020	5	0.5	28	5.6	Leaf 6
JL59	IRS1004	+	GRMZM2G139324	IR64-IRS1004-021	6	0.6	30	5	Leaf 6
JL59	IRS1004	+	GRMZM2G139324	IR64-IRS1004-022	5	0.5	24	4.8	Leaf 6
JL59	IRS1004	+	GRMZM2G139324	IR64-IRS1004-023	5.5	0.55	30	5.45455	Leaf 6
JL59	IRS1004	+	GRMZM2G139324	IR64-IRS1004-024	7	0.7	40	5.71429	Leaf 6
JL59	IRS1004	+	GRMZM2G139324	IR64-IRS1004-025	5.5	0.55	26	4.72727	Leaf 6
JL59	IRS1004	+	GRMZM2G139324	IR64-IRS1004-026	5	0.5	31	6.2	Leaf 6
JL59	IRS1004	+	GRMZM2G139324	IR64-IRS1004-027	5.5	0.55	29	5.27273	Leaf 6
JL59	IRS1004	+	GRMZM2G139324	IR64-IRS1004-028	5	0.5	26	5.2	Leaf 6
JL59	IRS1004	+	GRMZM2G139324	IR64-IRS1004-029	4	0.4	23	5.75	Leaf 6
JL59	IRS1004	+	GRMZM2G139324	IR64-IRS1004-030	5.5	0.55	30	5.45455	Leaf 6
JL59	IRS1004	+	GRMZM2G139324	IR64-IRS1004-031	7	0.7	36	5.14286	Leaf 6
JL59	IRS1004	+	GRMZM2G139324	IR64-IRS1004-032	4	0.4	23	5.75	Leaf 6
JL59	IRS1004	+	GRMZM2G139324	IR64-IRS1004-033	6	0.6	34	5.66667	Leaf 6
JL59	IRS1004	+	GRMZM2G139324	IR64-IRS1004-034	6	0.6	33	5.5	Leaf 6
JL59	IRS1004	+	GRMZM2G139324	IR64-IRS1004-035	4	0.4	25	6.25	Leaf 6
JL60	IRS945	+	GRMZM2G061314	IR64-IRS945-001	12	1.2	62	5.16667	Penultimate leaf sample
JL60	IRS945	+	GRMZM2G061314	IR64-IRS945-002	10.5	1.05	59	5.61905	Penultimate leaf sample
JL60	IRS945	+	GRMZM2G061314	IR64-IRS945-003	11.5	1.15	56	4.86957	Penultimate leaf sample
JL60	IRS945	+	GRMZM2G061314	IR64-IRS945-004	12	1.2	45	3.75	Penultimate leaf sample
JL60	IRS945	+	GRMZM2G061314	IR64-IRS945-005	12	1.2	54	4.5	Penultimate leaf sample
JL60	IRS945	+	GRMZM2G061314	IR64-IRS945-006	10.5	1.05	54	5.14286	Penultimate leaf sample
JL60	IRS945	+	GRMZM2G061314	IR64-IRS945-007	11	1.1	52	4.72727	Penultimate leaf sample
JL60	IRS945	+	GRMZM2G061314	IR64-IRS945-008	13	1.3	60	4.61538	Penultimate leaf sample
JL60	IRS945	+	GRMZM2G061314	IR64-IRS945-009	12.5	1.25	58	4.64	Penultimate leaf sample
JL60	IRS945	+	GRMZM2G061314	IR64-IRS945-010	13	1.3	58	4.46154	Penultimate leaf sample
JL60	IRS945	+	GRMZM2G061314	IR64-IRS945-011	11	1.1	55	5	Penultimate leaf sample
JL60	IRS945	+	GRMZM2G061314	IR64-IRS945-012	12	1.2	56	4.66667	Penultimate leaf sample
JL60	IRS945	+	GRMZM2G061314	IR64-IRS945-013	11	1.1	58	5.27273	Penultimate leaf sample
JL60	IRS945	+	GRMZM2G061314	IR64-IRS945-014	11	1.1	42	3.81818	Penultimate leaf sample
JL60	IRS945	+	GRMZM2G061314	IR64-IRS945-015	12	1.2	52	4.33333	Penultimate leaf sample
JL60	IRS945	+	GRMZM2G061314	IR64-IRS945-016	12	1.2	56	4.66667	Penultimate leaf sample
JL60	IRS945	+	GRMZM2G061314	IR64-IRS945-017	12	1.2	57	4.75	Penultimate leaf sample
JL60	IRS945	+	GRMZM2G061314	IR64-IRS945-018	11.5	1.15	52	4.52174	Penultimate leaf sample
JL60	IRS945	+	GRMZM2G061314	IR64-IRS945-019	11.5	1.15	58	5.04348	Penultimate leaf sample
JL60	IRS945	+	GRMZM2G061314	IR64-IRS945-020	13	1.3	57	4.38462	Penultimate leaf sample
JL60	IRS945	+	GRMZM2G061314	IR64-IRS945-021	11.5	1.15	56	4.86957	Penultimate leaf sample
JL60	IRS945	+	GRMZM2G061314	IR64-IRS945-022	13	1.3	63	4.84615	Penultimate leaf sample
JL60	IRS945	+	GRMZM2G061314	IR64-IRS945-023	14	1.4	57	4.07143	Penultimate leaf sample
JL60	IRS945	+	GRMZM2G061314	IR64-IRS945-024	8	0.8	36	4.5	Penultimate leaf sample
JL60	IRS945	+	GRMZM2G061314	IR64-IRS945-025	11	1.1	53	4.81818	Penultimate leaf sample
JL60	IRS945	+	GRMZM2G061314	IR64-IRS945-026	12.5	1.25	54	4.32	Penultimate leaf sample
JL60	IRS945	+	GRMZM2G061314	IR64-IRS945-027	11.5	1.15	60	5.21739	Penultimate leaf sample
JL60	IRS945	+	GRMZM2G061314	IR64-IRS945-028	11.5	1.15	51	4.43478	Penultimate leaf sample
JL61	IRS1078	+	GRMZM2G151955	IR64-IRS1078-001	17	1.7	67	3.94118	Penultimate leaf sample
JL61	IRS1078	+	GRMZM2G151955	IR64-IRS1078-002	17	1.7	66	3.88235	Penultimate leaf sample
JL61	IRS1078	+	GRMZM2G151955	IR64-IRS1078-003	16	1.6	64	4	Penultimate leaf sample
JL61	IRS1078	+	GRMZM2G151955	IR64-IRS1078-004	17	1.7	70	4.11765	Penultimate leaf sample
JL61	IRS1078	+	GRMZM2G151955	IR64-IRS1078-005	18	1.8	67	3.72222	Penultimate leaf sample
JL61	IRS1078	+	GRMZM2G151955	IR64-IRS1078-006	17	1.7	65	3.82353	Penultimate leaf sample
JL61	IRS1078	+	GRMZM2G151955	IR64-IRS1078-007	14	1.4	59	4.21429	Penultimate leaf sample
JL61	IRS1078	+	GRMZM2G151955	IR64-IRS1078-008	18	1.8	75	4.16667	Penultimate leaf sample
JL61	IRS1078	+	GRMZM2G151955	IR64-IRS1078-009	17	1.7	68	4	Penultimate leaf sample
JL61	IRS1078	+	GRMZM2G151955	IR64-IRS1078-011	16	1.6	64	4	Penultimate leaf sample
JL61	IRS1078	+	GRMZM2G151955	IR64-IRS1078-012	15	1.5	60	4	Penultimate leaf sample
JL61	IRS1078	+	GRMZM2G151955	IR64-IRS1078-013	17	1.7	69	4.05882	Penultimate leaf sample
JL61	IRS1078	+	GRMZM2G151955	IR64-IRS1078-014	17	1.7	67	3.94118	Penultimate leaf sample
JL61	IRS1078	+	GRMZM2G151955	IR64-IRS1078-015	18	1.8	70	3.88889	Penultimate leaf sample
JL61	IRS1078	+	GRMZM2G151955	IR64-IRS1078-016	14	1.4	64	4.57143	Penultimate leaf sample
JL61	IRS1078	+	GRMZM2G151955	IR64-IRS1078-017	18	1.8	70	3.88889	Penultimate leaf sample
JL61	IRS1078	+	GRMZM2G151955	IR64-IRS1078-018	17	1.7	69	4.05882	Penultimate leaf sample
JL61	IRS1078	+	GRMZM2G151955	IR64-IRS1078-019	17	1.7	70	4.11765	Penultimate leaf sample
JL61	IRS1078	+	GRMZM2G151955	IR64-IRS1078-020	16	1.6	63	3.9375	Penultimate leaf sample
JL61	IRS1078	+	GRMZM2G151955	IR64-IRS1078-021	17	1.7	69	4.05882	Penultimate leaf sample
JL61	IRS1078	+	GRMZM2G151955	IR64-IRS1078-022	16.5	1.65	68	4.12121	Penultimate leaf sample
JL61	IRS1078	+	GRMZM2G151955	IR64-IRS1078-023	16	1.6	64	4	Penultimate leaf sample
JL61	IRS1078	+	GRMZM2G151955	IR64-IRS1078-024	18	1.8	72	4	Penultimate leaf sample
JL61	IRS1078	+	GRMZM2G151955	IR64-IRS1078-025	15	1.5	56	3.73333	Penultimate leaf sample
JL61	IRS1078	+	GRMZM2G151955	IR64-IRS1078-026	18	1.8	71	3.94444	Penultimate leaf sample
JL61	IRS1078	+	GRMZM2G151955	IR64-IRS1078-027	16	1.6	69	4.3125	Penultimate leaf sample
JL61	IRS1078	+	GRMZM2G151955	IR64-IRS1078-028	17	1.7	68	4	Penultimate leaf sample
JL61	IRS1078	+	GRMZM2G151955	IR64-IRS1078-029	18	1.8	68	3.77778	Penultimate leaf sample
JL61	IRS1078	+	GRMZM2G151955	IR64-IRS1078-030	16	1.6	66	4.125	Penultimate leaf sample
JL61	IRS1078	+	GRMZM2G151955	IR64-IRS1078-031	14	1.4	64	4.57143	Penultimate leaf sample
JL61	IRS1078	+	GRMZM2G151955	IR64-IRS1078-032	13	1.3	58	4.46154	Penultimate leaf sample
JL61	IRS1078	+	GRMZM2G151955	IR64-IRS1078-033	17	1.7	66	3.88235	Penultimate leaf sample
JL61	IRS1078	+	GRMZM2G151955	IR64-IRS1078-034	15.5	1.55	65	4.19355	Penultimate leaf sample
JL61	IRS1078	+	GRMZM2G151955	IR64-IRS1078-035	16	1.6	71	4.4375	Penultimate leaf sample
JL62	IRS913	+	GRMZM2G159953	IR64-IRS913-009	6	0.6	29	4.83333	Leaf 6
JL62	IRS913	+	GRMZM2G159953	IR64-IRS913-010	8	0.8	34	4.25	Leaf 6
JL62	IRS913	+	GRMZM2G159953	IR64-IRS913-011	6	0.6	33	5.5	Leaf 6
JL62	IRS913	+	GRMZM2G159953	IR64-IRS913-012	7	0.7	35	5	Leaf 6
JL62	IRS913	+	GRMZM2G159953	IR64-IRS913-013	5	0.5	27	5.4	Leaf 6
JL62	IRS913	+	GRMZM2G159953	IR64-IRS913-014	7	0.7	36	5.14286	Leaf 6
JL62	IRS913	+	GRMZM2G159953	IR64-IRS913-015	7	0.7	37	5.28571	Leaf 6
JL62	IRS913	+	GRMZM2G159953	IR64-IRS913-016A	7	0.7	34	4.85714	Leaf 6
JL62	IRS913	+	GRMZM2G159953	IR64-IRS913-017B	6.5	0.65	36	5.53846	Leaf 6
JL62	IRS913	+	GRMZM2G159953	IR64-IRS913-018	6	0.6	36	6	Leaf 6
JL63	IRS1011	+	GRMZM2G039934	IR64-IRS1011-001	5	0.5	25	5	Leaf 6
JL63	IRS1011	+	GRMZM2G039934	IR64-IRS1011-002	3.6	0.36	18	5	Leaf 6
JL63	IRS1011	+	GRMZM2G039934	IR64-IRS1011-003	4	0.4	22	5.5	Leaf 6
JL63	IRS1011	+	GRMZM2G039934	IR64-IRS1011-004	3	0.3	18	6	Leaf 6
JL63	IRS1011	+	GRMZM2G039934	IR64-IRS1011-005	3	0.3	24	8	Leaf 6
JL63	IRS1011	+	GRMZM2G039934	IR64-IRS1011-006	5	0.5	26	5.2	Leaf 6
JL63	IRS1011	+	GRMZM2G039934	IR64-IRS1011-007	2	0.2	12	6	Leaf 6, assymetric leaf width
JL63	IRS1011	+	GRMZM2G039934	IR64-IRS1011-008	4	0.4	22	5.5	Leaf 6
JL63	IRS1011	+	GRMZM2G039934	IR64-IRS1011-009	4	0.4	24	6	Leaf 6
JL63	IRS1011	+	GRMZM2G039934	IR64-IRS1011-010	5	0.5	26	5.2	Leaf 6
JL63	IRS1011	+	GRMZM2G039934	IR64-IRS1011-011	5	0.5	25	5	Leaf 6
JL63	IRS1011	+	GRMZM2G039934	IR64-IRS1011-012	4	0.4	21	5.25	Leaf 6
JL63	IRS1011	+	GRMZM2G039934	IR64-IRS1011-013	3	0.3	22	7.33333	Leaf 6
JL63	IRS1011	+	GRMZM2G039934	IR64-IRS1011-014	3	0.3	21	7	Leaf 6
JL63	IRS1011	+	GRMZM2G039934	IR64-IRS1011-015	4	0.4	24	6	Leaf 6
JL63	IRS1011	+	GRMZM2G039934	IR64-IRS1011-016	4.5	0.45	25	5.55556	Leaf 6
JL63	IRS1011	+	GRMZM2G039934	IR64-IRS1011-017	5	0.5	27	5.4	Leaf 6
JL63	IRS1011	+	GRMZM2G039934	IR64-IRS1011-018	4	0.4	22	5.5	Leaf 6
JL63	IRS1011	+	GRMZM2G039934	IR64-IRS1011-019	6	0.6	29	4.83333	Leaf 6
JL63	IRS1011	+	GRMZM2G039934	IR64-IRS1011-020	5	0.5	26	5.2	Leaf 6
JL63	IRS1011	+	GRMZM2G039934	IR64-IRS1011-021	4	0.4	24	6	Leaf 6
JL63	IRS1011	+	GRMZM2G039934	IR64-IRS1011-022	4	0.4	22	5.5	Leaf 6
JL63	IRS1011	+	GRMZM2G039934	IR64-IRS1011-023	3.5	0.35	23	6.57143	Leaf 6
JL63	IRS1011	+	GRMZM2G039934	IR64-IRS1011-024	4	0.4	22	5.5	Leaf 7
JL63	IRS1011	+	GRMZM2G039934	IR64-IRS1011-025	2	0.2	20	10	Leaf 6, dwarf plant
JL63	IRS1011	+	GRMZM2G039934	IR64-IRS1011-026	3.5	0.35	23	6.57143	Leaf 6
JL63	IRS1011	+	GRMZM2G039934	IR64-IRS1011-027	3.5	0.35	24	6.85714	Leaf 6
JL63	IRS1011	+	GRMZM2G039934	IR64-IRS1011-028	3	0.3	18	6	Leaf 6
JL63	IRS1011	+	GRMZM2G039934	IR64-IRS1011-029	5	0.5	27	5.4	Leaf 6
JL63	IRS1011	+	GRMZM2G039934	IR64-IRS1011-030	3.5	0.35	23	6.57143	Leaf 6
JL63	IRS1011	+	GRMZM2G039934	IR64-IRS1011-031	3.5	0.35	22	6.28571	Leaf 6
JL63	IRS1011	+	GRMZM2G039934	IR64-IRS1011-032	4	0.4	21	5.25	Leaf 6
JL63	IRS1011	+	GRMZM2G039934	IR64-IRS1011-033	4	0.4	25	6.25	Leaf 6
JL63	IRS1011	+	GRMZM2G039934	IR64-IRS1011-034	4	0.4	25	6.25	Leaf 6
JL63	IRS1011	+	GRMZM2G039934	IR64-IRS1011-035	5	0.5	27	5.4	Leaf 6
JL64	IRS1106	+	GRMZM2G046316	IR64-IRS1106-001	6	0.6	29	4.83333	Leaf 6
JL64	IRS1106	+	GRMZM2G046316	IR64-IRS1106-002	4	0.4	27	6.75	Leaf 6
JL64	IRS1106	+	GRMZM2G046316	IR64-IRS1106-003	5	0.5	23	4.6	Leaf 6
JL64	IRS1106	+	GRMZM2G046316	IR64-IRS1106-004	3	0.3	24	8	Leaf 6
JL64	IRS1106	+	GRMZM2G046316	IR64-IRS1106-005	3.5	0.35	24	6.85714	Leaf 6
JL64	IRS1106	+	GRMZM2G046316	IR64-IRS1106-006	5	0.5	28	5.6	Leaf 6
JL64	IRS1106	+	GRMZM2G046316	IR64-IRS1106-007	6	0.6	26	4.33333	Leaf 6
JL64	IRS1106	+	GRMZM2G046316	IR64-IRS1106-008	5	0.5	29	5.8	Leaf 6
JL64	IRS1106	+	GRMZM2G046316	IR64-IRS1106-009	3	0.3	19	6.33333	Leaf 6
JL64	IRS1106	+	GRMZM2G046316	IR64-IRS1106-010	5	0.5	26	5.2	Leaf 6
JL64	IRS1106	+	GRMZM2G046316	IR64-IRS1106-011	6.5	0.65	36	5.53846	Leaf 6
JL64	IRS1106	+	GRMZM2G046316	IR64-IRS1106-012	5	0.5	24	4.8	Leaf 6
JL64	IRS1106	+	GRMZM2G046316	IR64-IRS1106-013	5	0.5	31	6.2	Leaf 6
JL64	IRS1106	+	GRMZM2G046316	IR64-IRS1106-014	5	0.5	24	4.8	Leaf 6
JL64	IRS1106	+	GRMZM2G046316	IR64-IRS1106-015	7	0.7	35	5	Leaf 6
JL64	IRS1106	+	GRMZM2G046316	IR64-IRS1106-016	6.5	0.65	36	5.53846	Leaf 6
JL64	IRS1106	+	GRMZM2G046316	IR64-IRS1106-017	6	0.6	38	6.33333	Leaf 6
JL64	IRS1106	+	GRMZM2G046316	IR64-IRS1106-018	6	0.6	29	4.83333	Leaf 6
JL64	IRS1106	+	GRMZM2G046316	IR64-IRS1106-019	6	0.6	26	4.33333	Leaf 6
JL64	IRS1106	+	GRMZM2G046316	IR64-IRS1106-020	5	0.5	25	5	Leaf 6
JL64	IRS1106	+	GRMZM2G046316	IR64-IRS1106-021	5	0.5	29	5.8	Leaf 6
JL64	IRS1106	+	GRMZM2G046316	IR64-IRS1106-022	6	0.6	26	4.33333	Leaf 6
JL64	IRS1106	+	GRMZM2G046316	IR64-IRS1106-023	6	0.6	27	4.5	Leaf 6
JL64	IRS1106	+	GRMZM2G046316	IR64-IRS1106-024	7	0.7	36	5.14286	Leaf 6
JL64	IRS1106	+	GRMZM2G046316	IR64-IRS1106-025	6	0.6	22	3.66667	Leaf 6
JL64	IRS1106	+	GRMZM2G046316	IR64-IRS1106-026	3	0.3	24	8	Leaf 6
JL64	IRS1106	+	GRMZM2G046316	IR64-IRS1106-027	6	0.6	28	4.66667	Leaf 6
JL64	IRS1106	+	GRMZM2G046316	IR64-IRS1106-028	6	0.6	31	5.16667	Leaf 6
JL64	IRS1106	+	GRMZM2G046316	IR64-IRS1106-029	6	0.6	29	4.83333	Leaf 6
JL64	IRS1106	+	GRMZM2G046316	IR64-IRS1106-030	7	0.7	39	5.57143	Leaf 6
JL64	IRS1106	+	GRMZM2G046316	IR64-IRS1106-031	5	0.5	33	6.6	Leaf 6
JL64	IRS1106	+	GRMZM2G046316	IR64-IRS1106-032	6	0.6	27	4.5	Leaf 6
JL64	IRS1106	+	GRMZM2G046316	IR64-IRS1106-033	5	0.5	25	5	Leaf 6
JL64	IRS1106	+	GRMZM2G046316	IR64-IRS1106-034	7	0.7	35	5	Leaf 6
JL64	IRS1106	+	GRMZM2G046316	IR64-IRS1106-035	6	0.6	27	4.5	Leaf 6
JL65	IRS1005	+	GRMZM2G034155	IR64-IRS1005-001	3	0.3	20	6.66667	Leaf 6
JL65	IRS1005	+	GRMZM2G034155	IR64-IRS1005-002	4.5	0.45	25	5.55556	Leaf 6
JL65	IRS1005	+	GRMZM2G034155	IR64-IRS1005-003	6	0.6	31	5.16667	Leaf 6
JL65	IRS1005	+	GRMZM2G034155	IR64-IRS1005-004	5	0.5	27	5.4	Leaf 6
JL65	IRS1005	+	GRMZM2G034155	IR64-IRS1005-005	3	0.3	18	6	Leaf 6
JL65	IRS1005	+	GRMZM2G034155	IR64-IRS1005-006	6	0.6	28	4.66667	Leaf 6
JL65	IRS1005	+	GRMZM2G034155	IR64-IRS1005-007	2	0.2	14	7	Leaf 6, short leaf
JL65	IRS1005	+	GRMZM2G034155	IR64-IRS1005-008	4	0.4	22	5.5	Leaf 6
JL65	IRS1005	+	GRMZM2G034155	IR64-IRS1005-009	6	0.6	29	4.83333	Leaf 6
JL65	IRS1005	+	GRMZM2G034155	IR64-IRS1005-010	4	0.4	21	5.25	Leaf 6
JL65	IRS1005	+	GRMZM2G034155	IR64-IRS1005-011	3	0.3	21	7	Leaf 6
JL65	IRS1005	+	GRMZM2G034155	IR64-IRS1005-012	4	0.4	21	5.25	Leaf 6
JL65	IRS1005	+	GRMZM2G034155	IR64-IRS1005-013	5	0.5	24	4.8	Leaf 6
JL65	IRS1005	+	GRMZM2G034155	IR64-IRS1005-014	5	0.5	23	4.6	Leaf 6
JL65	IRS1005	+	GRMZM2G034155	IR64-IRS1005-015	3	0.3	20	6.66667	Leaf 6
JL65	IRS1005	+	GRMZM2G034155	IR64-IRS1005-016	6	0.6	27	4.5	Leaf 6
JL65	IRS1005	+	GRMZM2G034155	IR64-IRS1005-017	2	0.2	12	6	Leaf 6, short leaf
JL65	IRS1005	+	GRMZM2G034155	IR64-IRS1005-018	3	0.3	17	5.66667	Leaf 6
JL65	IRS1005	+	GRMZM2G034155	IR64-IRS1005-019	4	0.4	24	6	Leaf 6
JL65	IRS1005	+	GRMZM2G034155	IR64-IRS1005-020	6	0.6	33	5.5	Leaf 6
JL65	IRS1005	+	GRMZM2G034155	IR64-IRS1005-021	7	0.7	23	3.28571	Leaf 6
JL65	IRS1005	+	GRMZM2G034155	IR64-IRS1005-022	4	0.4	23	5.75	Leaf 6
JL65	IRS1005	+	GRMZM2G034155	IR64-IRS1005-023	5	0.5	25	5	Leaf 6
JL65	IRS1005	+	GRMZM2G034155	IR64-IRS1005-024	6	0.6	36	6	Leaf 6
JL65	IRS1005	+	GRMZM2G034155	IR64-IRS1005-025	4	0.4	22	5.5	Leaf 6
JL65	IRS1005	+	GRMZM2G034155	IR64-IRS1005-026	5	0.5	31	6.2	Leaf 6
JL65	IRS1005	+	GRMZM2G034155	IR64-IRS1005-027	7	0.7	38	5.42857	Leaf 6
JL65	IRS1005	+	GRMZM2G034155	IR64-IRS1005-028	7	0.7	28	4	Leaf 6
JL65	IRS1005	+	GRMZM2G034155	IR64-IRS1005-029	5	0.5	23	4.6	Leaf 6
JL65	IRS1005	+	GRMZM2G034155	IR64-IRS1005-030	7	0.7	37	5.28571	Leaf 6
JL65	IRS1005	+	GRMZM2G034155	IR64-IRS1005-031	6	0.6	30	5	Leaf 6
JL65	IRS1005	+	GRMZM2G034155	IR64-IRS1005-032	4.5	0.45	24	5.33333	Leaf 6
JL65	IRS1005	+	GRMZM2G034155	IR64-IRS1005-033	4	0.4	20	5	Leaf 6
JL65	IRS1005	+	GRMZM2G034155	IR64-IRS1005-034	7	0.7	33	4.71429	Leaf 6
JL65	IRS1005	+	GRMZM2G034155	IR64-IRS1005-035	4	0.4	23	5.75	Leaf 6
JL66	IRS959	+	GRMZM2G114276	IR64-IRS959-001	6	0.6	30	5	Leaf 6
JL66	IRS959	+	GRMZM2G114276	IR64-IRS959-002	4	0.4	23	5.75	Leaf 6
JL66	IRS959	+	GRMZM2G114276	IR64-IRS959-003	5	0.5	30	6	Leaf 6
JL66	IRS959	+	GRMZM2G114276	IR64-IRS959-004	6	0.6	32	5.33333	Leaf 6
JL66	IRS959	+	GRMZM2G114276	IR64-IRS959-005	5.5	0.55	33	6	Leaf 6
JL66	IRS959	+	GRMZM2G114276	IR64-IRS959-006	4	0.4	24	6	Leaf 6
JL66	IRS959	+	GRMZM2G114276	IR64-IRS959-007	4	0.4	26	6.5	Leaf 6
JL66	IRS959	+	GRMZM2G114276	IR64-IRS959-008	7	0.7	42	6	Leaf 6
JL66	IRS959	+	GRMZM2G114276	IR64-IRS959-009	6.5	0.65	32	4.92308	Leaf 6
JL66	IRS959	+	GRMZM2G114276	IR64-IRS959-010	8	0.8	41	5.125	Leaf 6
JL66	IRS959	+	GRMZM2G114276	IR64-IRS959-011	9	0.9	46	5.11111	Leaf 6
JL66	IRS959	+	GRMZM2G114276	IR64-IRS959-012	7	0.7	40	5.71429	Leaf 6
JL66	IRS959	+	GRMZM2G114276	IR64-IRS959-013	8	0.8	38	4.75	Leaf 6
JL66	IRS959	+	GRMZM2G114276	IR64-IRS959-014	7	0.7	38	5.42857	Leaf 6
JL66	IRS959	+	GRMZM2G114276	IR64-IRS959-015	6	0.6	36	6	Leaf 6
JL66	IRS959	+	GRMZM2G114276	IR64-IRS959-016	5.5	0.55	31	5.63636	Leaf 6
JL66	IRS959	+	GRMZM2G114276	IR64-IRS959-017	5	0.5	31	6.2	Leaf 6
JL66	IRS959	+	GRMZM2G114276	IR64-IRS959-018	7	0.7	40	5.71429	Leaf 6
JL66	IRS959	+	GRMZM2G114276	IR64-IRS959-019	5	0.5	27	5.4	Leaf 6
JL66	IRS959	+	GRMZM2G114276	IR64-IRS959-020	10	1	47	4.7	Leaf 6
JL66	IRS959	+	GRMZM2G114276	IR64-IRS959-021	6	0.6	30	5	Leaf 6
JL66	IRS959	+	GRMZM2G114276	IR64-IRS959-022	6.5	0.65	28	4.30769	Leaf 6
JL66	IRS959	+	GRMZM2G114276	IR64-IRS959-023	8	0.8	39	4.875	Leaf 6
JL66	IRS959	+	GRMZM2G114276	IR64-IRS959-024	8	0.8	35	4.375	Leaf 6
JL66	IRS959	+	GRMZM2G114276	IR64-IRS959-025	7	0.7	43	6.14286	Leaf 6
JL66	IRS959	+	GRMZM2G114276	IR64-IRS959-026	8	0.8	36	4.5	Leaf 6
JL66	IRS959	+	GRMZM2G114276	IR64-IRS959-027	5.5	0.55	33	6	Leaf 6
JL66	IRS959	+	GRMZM2G114276	IR64-IRS959-028	7	0.7	36	5.14286	Leaf 6
JL66	IRS959	+	GRMZM2G114276	IR64-IRS959-029	8	0.8	33	4.125	Leaf 6
JL66	IRS959	+	GRMZM2G114276	IR64-IRS959-030	6	0.6	33	5.5	Leaf 6
JL66	IRS959	+	GRMZM2G114276	IR64-IRS959-031	6	0.6	37	6.16667	Leaf 6
JL66	IRS959	+	GRMZM2G114276	IR64-IRS959-032	5	0.5	25	5	Leaf 6
JL66	IRS959	+	GRMZM2G114276	IR64-IRS959-033	8	0.8	40	5	Leaf 6
JL66	IRS959	+	GRMZM2G114276	IR64-IRS959-034	6	0.6	30	5	Leaf 6
JL66	IRS959	+	GRMZM2G114276	IR64-IRS959-035	5	0.5	27	5.4	Leaf 6
JL67	IRS1006	+	GRMZM2G059117	IR64-IRS1006-001	6	0.6	29	4.83333	Leaf 6
JL67	IRS1006	+	GRMZM2G059117	IR64-IRS1006-002	3	0.3	18	6	Leaf 6
JL67	IRS1006	+	GRMZM2G059117	IR64-IRS1006-003	4.5	0.45	26	5.77778	Leaf 6
JL67	IRS1006	+	GRMZM2G059117	IR64-IRS1006-004	3.5	0.35	23	6.57143	Leaf 6
JL67	IRS1006	+	GRMZM2G059117	IR64-IRS1006-005	4	0.4	25	6.25	Leaf 6
JL67	IRS1006	+	GRMZM2G059117	IR64-IRS1006-006	5	0.5	27	5.4	Leaf 6
JL67	IRS1006	+	GRMZM2G059117	IR64-IRS1006-007	4	0.4	23	5.75	Leaf 6
JL67	IRS1006	+	GRMZM2G059117	IR64-IRS1006-008	5.5	0.55	33	6	Leaf 6
JL67	IRS1006	+	GRMZM2G059117	IR64-IRS1006-009	6	0.6	31	5.16667	Leaf 6
JL67	IRS1006	+	GRMZM2G059117	IR64-IRS1006-010	5.5	0.55	29	5.27273	Leaf 6
JL67	IRS1006	+	GRMZM2G059117	IR64-IRS1006-011	5	0.5	24	4.8	Leaf 6
JL67	IRS1006	+	GRMZM2G059117	IR64-IRS1006-012	4.5	0.45	25	5.55556	Leaf 6
JL67	IRS1006	+	GRMZM2G059117	IR64-IRS1006-013	4	0.4	23	5.75	Leaf 6
JL67	IRS1006	+	GRMZM2G059117	IR64-IRS1006-014	4	0.4	25	6.25	Leaf 6
JL67	IRS1006	+	GRMZM2G059117	IR64-IRS1006-015	4	0.4	22	5.5	Leaf 6
JL67	IRS1006	+	GRMZM2G059117	IR64-IRS1006-016	3.5	0.35	20	5.71429	Leaf 6
JL67	IRS1006	+	GRMZM2G059117	IR64-IRS1006-017	2.5	0.25	20	8	Leaf 6, short leaf
JL67	IRS1006	+	GRMZM2G059117	IR64-IRS1006-018	6	0.6	31	5.16667	Leaf 6
JL67	IRS1006	+	GRMZM2G059117	IR64-IRS1006-019	5	0.5	28	5.6	Leaf 6
JL67	IRS1006	+	GRMZM2G059117	IR64-IRS1006-020	4.5	0.45	26	5.77778	Leaf 6
JL67	IRS1006	+	GRMZM2G059117	IR64-IRS1006-021	5	0.5	28	5.6	Leaf 6
JL67	IRS1006	+	GRMZM2G059117	IR64-IRS1006-022	4	0.4	17	4.25	Leaf 6
JL67	IRS1006	+	GRMZM2G059117	IR64-IRS1006-023	6	0.6	29	4.83333	Leaf 6
JL67	IRS1006	+	GRMZM2G059117	IR64-IRS1006-024	4	0.4	23	5.75	Leaf 6
JL67	IRS1006	+	GRMZM2G059117	IR64-IRS1006-025	5	0.5	27	5.4	Leaf 6
JL67	IRS1006	+	GRMZM2G059117	IR64-IRS1006-026	6	0.6	27	4.5	Leaf 6
JL67	IRS1006	+	GRMZM2G059117	IR64-IRS1006-027	4	0.4	24	6	Leaf 6
JL67	IRS1006	+	GRMZM2G059117	IR64-IRS1006-028	4	0.4	20	5	Leaf 6
JL67	IRS1006	+	GRMZM2G059117	IR64-IRS1006-029	6	0.6	30	5	Leaf 6
JL67	IRS1006	+	GRMZM2G059117	IR64-IRS1006-030	5	0.5	27	5.4	Leaf 6
JL67	IRS1006	+	GRMZM2G059117	IR64-IRS1006-031	5	0.5	24	4.8	Leaf 6
JL67	IRS1006	+	GRMZM2G059117	IR64-IRS1006-033	3	0.3	20	6.66667	Leaf 6
JL67	IRS1006	+	GRMZM2G059117	IR64-IRS1006-034	4	0.4	26	6.5	Leaf 6
JL67	IRS1006	+	GRMZM2G059117	IR64-IRS1006-035	3.5	0.35	19	5.42857	Leaf 6
JL68	IRS953	+	GRMZM2G089819	IR64-IRS953-001	7	0.7	36	5.14286	Leaf 6
JL68	IRS953	+	GRMZM2G089819	IR64-IRS953-002	7	0.7	33	4.71429	Leaf 6
JL68	IRS953	+	GRMZM2G089819	IR64-IRS953-003	6	0.6	35	5.83333	Leaf 6
JL68	IRS953	+	GRMZM2G089819	IR64-IRS953-004	6	0.6	36	6	Leaf 6
JL68	IRS953	+	GRMZM2G089819	IR64-IRS953-005	6	0.6	34	5.66667	Leaf 6
JL68	IRS953	+	GRMZM2G089819	IR64-IRS953-006	5	0.5	30	6	Leaf 6
JL68	IRS953	+	GRMZM2G089819	IR64-IRS953-007	4	0.4	26	6.5	Leaf 6
JL68	IRS953	+	GRMZM2G089819	IR64-IRS953-008	4	0.4	23	5.75	Leaf 6
JL68	IRS953	+	GRMZM2G089819	IR64-IRS953-009	5	0.5	29	5.8	Leaf 6
JL68	IRS953	+	GRMZM2G089819	IR64-IRS953-010	5	0.5	25	5	Leaf 6
JL68	IRS953	+	GRMZM2G089819	IR64-IRS953-011	5	0.5	27	5.4	Leaf 6
JL68	IRS953	+	GRMZM2G089819	IR64-IRS953-012	5	0.5	30	6	Leaf 6
JL68	IRS953	+	GRMZM2G089819	IR64-IRS953-013	4.5	0.45	25	5.55556	Leaf 6
JL68	IRS953	+	GRMZM2G089819	IR64-IRS953-014	5	0.5	29	5.8	Leaf 6
JL68	IRS953	+	GRMZM2G089819	IR64-IRS953-015	5	0.5	26	5.2	Leaf 6
JL68	IRS953	+	GRMZM2G089819	IR64-IRS953-016	6	0.6	33	5.5	Leaf 6
JL68	IRS953	+	GRMZM2G089819	IR64-IRS953-017	5	0.5	30	6	Leaf 6
JL68	IRS953	+	GRMZM2G089819	IR64-IRS953-018	7	0.7	37	5.28571	Leaf 6
JL68	IRS953	+	GRMZM2G089819	IR64-IRS953-019	3	0.3	22	7.33333	Leaf 6
JL68	IRS953	+	GRMZM2G089819	IR64-IRS953-020	5	0.5	30	6	Leaf 6
JL68	IRS953	+	GRMZM2G089819	IR64-IRS953-021	5	0.5	28	5.6	Leaf 6
JL68	IRS953	+	GRMZM2G089819	IR64-IRS953-022	5.5	0.55	29	5.27273	Leaf 6
JL68	IRS953	+	GRMZM2G089819	IR64-IRS953-023	6	0.6	35	5.83333	Leaf 6
JL68	IRS953	+	GRMZM2G089819	IR64-IRS953-024	6	0.6	33	5.5	Leaf 6
JL68	IRS953	+	GRMZM2G089819	IR64-IRS953-025	5	0.5	26	5.2	Leaf 6
JL68	IRS953	+	GRMZM2G089819	IR64-IRS953-026	4	0.4	26	6.5	Leaf 6
JL68	IRS953	+	GRMZM2G089819	IR64-IRS953-027	6	0.6	29	4.83333	Leaf 6
JL68	IRS953	+	GRMZM2G089819	IR64-IRS953-028	5	0.5	31	6.2	Leaf 6
JL68	IRS953	+	GRMZM2G089819	IR64-IRS953-029	4.5	0.45	26	5.77778	Leaf 6
JL68	IRS953	+	GRMZM2G089819	IR64-IRS953-030	6	0.6	27	4.5	Leaf 6
JL68	IRS953	+	GRMZM2G089819	IR64-IRS953-031	6	0.6	33	5.5	Leaf 6
JL68	IRS953	+	GRMZM2G089819	IR64-IRS953-032	5	0.5	33	6.6	Leaf 6
JL68	IRS953	+	GRMZM2G089819	IR64-IRS953-033	5	0.5	25	5	Leaf 6
JL68	IRS953	+	GRMZM2G089819	IR64-IRS953-034	6	0.6	33	5.5	Leaf 6
JL68	IRS953	+	GRMZM2G089819	IR64-IRS953-035	5	0.5	33	6.6	Leaf 6
JL69	IRS1007	+	GRMZM2G344857	IR64-IRS1007-001	4	0.4	24	6	Leaf 6
JL69	IRS1007	+	GRMZM2G344857	IR64-IRS1007-002	4	0.4	28	7	Leaf 6
JL69	IRS1007	+	GRMZM2G344857	IR64-IRS1007-003	6	0.6	28	4.66667	Leaf 6
JL69	IRS1007	+	GRMZM2G344857	IR64-IRS1007-004	2	0.2	13	6.5	Leaf 6, dwarf plant
JL69	IRS1007	+	GRMZM2G344857	IR64-IRS1007-005	4	0.4	22	5.5	Leaf 6
JL69	IRS1007	+	GRMZM2G344857	IR64-IRS1007-006	6	0.6	28	4.66667	Leaf 6
JL69	IRS1007	+	GRMZM2G344857	IR64-IRS1007-007	5	0.5	29	5.8	Leaf 6
JL69	IRS1007	+	GRMZM2G344857	IR64-IRS1007-008	3.5	0.35	22	6.28571	Leaf 6
JL69	IRS1007	+	GRMZM2G344857	IR64-IRS1007-009	4	0.4	23	5.75	Leaf 6
JL69	IRS1007	+	GRMZM2G344857	IR64-IRS1007-010	3	0.3	22	7.33333	Leaf 6
JL69	IRS1007	+	GRMZM2G344857	IR64-IRS1007-011	5	0.5	26	5.2	Leaf 6
JL69	IRS1007	+	GRMZM2G344857	IR64-IRS1007-012	3	0.3	23	7.66667	Leaf 6
JL69	IRS1007	+	GRMZM2G344857	IR64-IRS1007-013	4	0.4	21	5.25	Leaf 6
JL69	IRS1007	+	GRMZM2G344857	IR64-IRS1007-014	6	0.6	31	5.16667	Leaf 6
JL69	IRS1007	+	GRMZM2G344857	IR64-IRS1007-015	5	0.5	30	6	Leaf 6
JL69	IRS1007	+	GRMZM2G344857	IR64-IRS1007-016	2.5	0.25	15	6	Leaf 6, short leaf
JL69	IRS1007	+	GRMZM2G344857	IR64-IRS1007-017	3	0.3	21	7	Leaf 6
JL69	IRS1007	+	GRMZM2G344857	IR64-IRS1007-018	3	0.3	21	7	Leaf 6
JL69	IRS1007	+	GRMZM2G344857	IR64-IRS1007-019	4	0.4	23	5.75	Leaf 6
JL69	IRS1007	+	GRMZM2G344857	IR64-IRS1007-020	3.5	0.35	19	5.42857	Leaf 6
JL69	IRS1007	+	GRMZM2G344857	IR64-IRS1007-021	6	0.6	30	5	Leaf 6
JL69	IRS1007	+	GRMZM2G344857	IR64-IRS1007-022	4	0.4	24	6	Leaf 6
JL69	IRS1007	+	GRMZM2G344857	IR64-IRS1007-023	4	0.4	21	5.25	Leaf 6
JL69	IRS1007	+	GRMZM2G344857	IR64-IRS1007-024	5	0.5	27	5.4	Leaf 6
JL69	IRS1007	+	GRMZM2G344857	IR64-IRS1007-025	4	0.4	24	6	Leaf 6
JL69	IRS1007	+	GRMZM2G344857	IR64-IRS1007-026	5.5	0.55	26	4.72727	Leaf 6
JL69	IRS1007	+	GRMZM2G344857	IR64-IRS1007-027	4	0.4	26	6.5	Leaf 6
JL69	IRS1007	+	GRMZM2G344857	IR64-IRS1007-028	4	0.4	24	6	Leaf 6
JL69	IRS1007	+	GRMZM2G344857	IR64-IRS1007-029	4	0.4	21	5.25	Leaf 6
JL69	IRS1007	+	GRMZM2G344857	IR64-IRS1007-030	5.5	0.55	26	4.72727	Leaf 6
JL69	IRS1007	+	GRMZM2G344857	IR64-IRS1007-031	3	0.3	20	6.66667	Leaf 6
JL69	IRS1007	+	GRMZM2G344857	IR64-IRS1007-032	5	0.5	28	5.6	Leaf 6
JL69	IRS1007	+	GRMZM2G344857	IR64-IRS1007-033	3.5	0.35	22	6.28571	Leaf 6
JL69	IRS1007	+	GRMZM2G344857	IR64-IRS1007-034	4.5	0.45	26	5.77778	Leaf 6
JL69	IRS1007	+	GRMZM2G344857	IR64-IRS1007-035	4	0.4	27	6.75	Leaf 6
JL70	IRS929	+	GRMZM2G087243	IR64-IRS929-001	7.5	0.75	34	4.53333	Leaf 6
JL70	IRS929	+	GRMZM2G087243	IR64-IRS929-002	7	0.7	36	5.14286	Leaf 6
JL70	IRS929	+	GRMZM2G087243	IR64-IRS929-003	9.5	0.95	43.3333	4.5614	Leaf 6
JL70	IRS929	+	GRMZM2G087243	IR64-IRS929-004	7	0.7	32.6667	4.66667	Leaf 6
JL70	IRS929	+	GRMZM2G087243	IR64-IRS929-005	8	0.8	36.3333	4.54167	Leaf 6
JL70	IRS929	+	GRMZM2G087243	IR64-IRS929-006	6	0.6	38	6.33333	Leaf 6
JL70	IRS929	+	GRMZM2G087243	IR64-IRS929-007	7	0.7	35.6667	5.09524	Leaf 6
JL70	IRS929	+	GRMZM2G087243	IR64-IRS929-008	8	0.8	40	5	Leaf 6
JL70	IRS929	+	GRMZM2G087243	IR64-IRS929-009	7	0.7	30.6667	4.38095	Leaf 6
JL70	IRS929	+	GRMZM2G087243	IR64-IRS929-010	8.5	0.85	37.3333	4.39216	Leaf 6
JL70	IRS929	+	GRMZM2G087243	IR64-IRS929-011	6.5	0.65	26.3333	4.05128	Leaf 6
JL70	IRS929	+	GRMZM2G087243	IR64-IRS929-012	5.5	0.55	31	5.63636	Leaf 6
JL70	IRS929	+	GRMZM2G087243	IR64-IRS929-013	7	0.7	33.6667	4.80952	Leaf 6
JL70	IRS929	+	GRMZM2G087243	IR64-IRS929-014	6	0.6	35.6667	5.94444	Leaf 6
JL70	IRS929	+	GRMZM2G087243	IR64-IRS929-015	7.5	0.75	29.6667	3.95556	Leaf 6
JL70	IRS929	+	GRMZM2G087243	IR64-IRS929-016	8	0.8	37.6667	4.70833	Leaf 6
JL70	IRS929	+	GRMZM2G087243	IR64-IRS929-017	7.5	0.75	34	4.53333	Leaf 6
JL70	IRS929	+	GRMZM2G087243	IR64-IRS929-018	8.5	0.85	35	4.11765	Leaf 6
JL70	IRS929	+	GRMZM2G087243	IR64-IRS929-019	7	0.7	36.6667	5.2381	Leaf 6
JL70	IRS929	+	GRMZM2G087243	IR64-IRS929-020	7.5	0.75	32	4.26667	Leaf 6
JL70	IRS929	+	GRMZM2G087243	IR64-IRS929-021	6.5	0.65	33	5.07692	Leaf 6
JL70	IRS929	+	GRMZM2G087243	IR64-IRS929-022	7	0.7	37	5.28571	Leaf 6
JL70	IRS929	+	GRMZM2G087243	IR64-IRS929-023	8	0.8	42	5.25	Leaf 6
JL70	IRS929	+	GRMZM2G087243	IR64-IRS929-024	8.5	0.85	42	4.94118	Leaf 6
JL70	IRS929	+	GRMZM2G087243	IR64-IRS929-025	9.5	0.95	43.3333	4.5614	Leaf 6
JL70	IRS929	+	GRMZM2G087243	IR64-IRS929-026	7	0.7	36.3333	5.19048	Leaf 6
JL70	IRS929	+	GRMZM2G087243	IR64-IRS929-028	7	0.7	34.3333	4.90476	Leaf 6
JL70	IRS929	+	GRMZM2G087243	IR64-IRS929-029	7.5	0.75	39	5.2	Leaf 6
JL70	IRS929	+	GRMZM2G087243	IR64-IRS929-030	7	0.7	35.3333	5.04762	Leaf 6
JL70	IRS929	+	GRMZM2G087243	IR64-IRS929-031	9	0.9	42.6667	4.74074	Leaf 6
JL70	IRS929	+	GRMZM2G087243	IR64-IRS929-032	7	0.7	34.6667	4.95238	Leaf 6
JL70	IRS929	+	GRMZM2G087243	IR64-IRS929-033	6.5	0.65	35.3333	5.4359	Leaf 6
JL70	IRS929	+	GRMZM2G087243	IR64-IRS929-034	6	0.6	37	6.16667	Leaf 6
JL70	IRS929	+	GRMZM2G087243	IR64-IRS929-035	4	0.4	20	5	Leaf 6
JL71	IRS986	+	GRMZM2G133716	IR64-IRS986-001	8	0.8	44	5.5	Penultimate leaf sample
JL71	IRS986	+	GRMZM2G133716	IR64-IRS986-002	8	0.8	42	5.25	Penultimate leaf sample
JL71	IRS986	+	GRMZM2G133716	IR64-IRS986-003	7	0.7	39	5.57143	Penultimate leaf sample
JL71	IRS986	+	GRMZM2G133716	IR64-IRS986-004	11	1.1	54	4.90909	Penultimate leaf sample
JL71	IRS986	+	GRMZM2G133716	IR64-IRS986-005	11	1.1	51	4.63636	Penultimate leaf sample
JL71	IRS986	+	GRMZM2G133716	IR64-IRS986-006	7	0.7	45	6.42857	Penultimate leaf sample
JL71	IRS986	+	GRMZM2G133716	IR64-IRS986-007	6	0.6	44	7.33333	Penultimate leaf sample
JL71	IRS986	+	GRMZM2G133716	IR64-IRS986-008	13.5	1.35	59	4.37037	Penultimate leaf sample
JL71	IRS986	+	GRMZM2G133716	IR64-IRS986-009	12	1.2	57	4.75	Penultimate leaf sample
JL71	IRS986	+	GRMZM2G133716	IR64-IRS986-011	11.5	1.15	52	4.52174	Penultimate leaf sample
JL71	IRS986	+	GRMZM2G133716	IR64-IRS986-012	10.5	1.05	58	5.52381	Penultimate leaf sample
JL71	IRS986	+	GRMZM2G133716	IR64-IRS986-014	10	1	56	5.6	Penultimate leaf sample
JL71	IRS986	+	GRMZM2G133716	IR64-IRS986-016	12	1.2	57	4.75	Penultimate leaf sample
JL71	IRS986	+	GRMZM2G133716	IR64-IRS986-017	6	0.6	33	5.5	Penultimate leaf sample
JL71	IRS986	+	GRMZM2G133716	IR64-IRS986-020	8	0.8	44	5.5	Penultimate leaf sample
JL71	IRS986	+	GRMZM2G133716	IR64-IRS986-021	8	0.8	47	5.875	Penultimate leaf sample
JL71	IRS986	+	GRMZM2G133716	IR64-IRS986-022	6	0.6	40	6.66667	Penultimate leaf sample
JL71	IRS986	+	GRMZM2G133716	IR64-IRS986-023	5	0.5	38	7.6	Penultimate leaf sample
JL71	IRS986	+	GRMZM2G133716	IR64-IRS986-024	7	0.7	38	5.42857	Penultimate leaf sample
JL71	IRS986	+	GRMZM2G133716	IR64-IRS986-025	12	1.2	59	4.91667	Penultimate leaf sample
JL71	IRS986	+	GRMZM2G133716	IR64-IRS986-026	7	0.7	42	6	Penultimate leaf sample
JL71	IRS986	+	GRMZM2G133716	IR64-IRS986-027	6	0.6	42	7	Penultimate leaf sample
JL71	IRS986	+	GRMZM2G133716	IR64-IRS986-029	5	0.5	35	7	Penultimate leaf sample
JL71	IRS986	+	GRMZM2G133716	IR64-IRS986-030	10	1	53	5.3	Penultimate leaf sample
JL71	IRS986	+	GRMZM2G133716	IR64-IRS986-031	6	0.6	31	5.16667	Penultimate leaf sample
JL71	IRS986	+	GRMZM2G133716	IR64-IRS986-032	12	1.2	53	4.41667	Penultimate leaf sample
JL71	IRS986	+	GRMZM2G133716	IR64-IRS986-033	7	0.7	39	5.57143	Penultimate leaf sample
JL71	IRS986	+	GRMZM2G133716	IR64-IRS986-034	4	0.4	29	7.25	Penultimate leaf sample
JL71	IRS986	+	GRMZM2G133716	IR64-IRS986-035	6	0.6	44	7.33333	Penultimate leaf sample
JL72	IRS1008	+	GRMZM2G469304	IR64-IRS1008-001	6	0.6	32	5.33333	Leaf 6
JL72	IRS1008	+	GRMZM2G469304	IR64-IRS1008-002	5	0.5	26	5.2	Leaf 6
JL72	IRS1008	+	GRMZM2G469304	IR64-IRS1008-003	6	0.6	30	5	Leaf 6
JL72	IRS1008	+	GRMZM2G469304	IR64-IRS1008-004	4	0.4	20	5	Leaf 6
JL72	IRS1008	+	GRMZM2G469304	IR64-IRS1008-005	5	0.5	25	5	Leaf 6
JL72	IRS1008	+	GRMZM2G469304	IR64-IRS1008-006	4.1	0.41	22	5.36585	Leaf 6
JL72	IRS1008	+	GRMZM2G469304	IR64-IRS1008-007	6.5	0.65	30	4.61538	Leaf 6
JL72	IRS1008	+	GRMZM2G469304	IR64-IRS1008-008	5	0.5	23	4.6	Leaf 6
JL72	IRS1008	+	GRMZM2G469304	IR64-IRS1008-009	5	0.5	27	5.4	Leaf 6
JL72	IRS1008	+	GRMZM2G469304	IR64-IRS1008-010	5	0.5	23	4.6	Leaf 6
JL72	IRS1008	+	GRMZM2G469304	IR64-IRS1008-011	6	0.6	29	4.83333	Leaf 6
JL72	IRS1008	+	GRMZM2G469304	IR64-IRS1008-012	6	0.6	27	4.5	Leaf 6
JL72	IRS1008	+	GRMZM2G469304	IR64-IRS1008-013	6	0.6	28	4.66667	Leaf 6
JL72	IRS1008	+	GRMZM2G469304	IR64-IRS1008-014	4	0.4	21	5.25	Leaf 6
JL72	IRS1008	+	GRMZM2G469304	IR64-IRS1008-015	6	0.6	29	4.83333	Leaf 6
JL72	IRS1008	+	GRMZM2G469304	IR64-IRS1008-016	5	0.5	27	5.4	Leaf 6
JL72	IRS1008	+	GRMZM2G469304	IR64-IRS1008-017	5	0.5	23	4.6	Leaf 6
JL72	IRS1008	+	GRMZM2G469304	IR64-IRS1008-018	6	0.6	23	3.83333	Leaf 6
JL72	IRS1008	+	GRMZM2G469304	IR64-IRS1008-019	5	0.5	29	5.8	Leaf 6
JL72	IRS1008	+	GRMZM2G469304	IR64-IRS1008-020	4	0.4	23	5.75	Leaf 6
JL72	IRS1008	+	GRMZM2G469304	IR64-IRS1008-021	4	0.4	21	5.25	Leaf 6
JL72	IRS1008	+	GRMZM2G469304	IR64-IRS1008-022	4	0.4	21	5.25	Leaf 6
JL72	IRS1008	+	GRMZM2G469304	IR64-IRS1008-023	5.5	0.55	28	5.09091	Leaf 6
JL72	IRS1008	+	GRMZM2G469304	IR64-IRS1008-024	5	0.5	26	5.2	Leaf 6
JL72	IRS1008	+	GRMZM2G469304	IR64-IRS1008-025	4	0.4	20	5	Leaf 6
JL72	IRS1008	+	GRMZM2G469304	IR64-IRS1008-026	4	0.4	21	5.25	Leaf 6
JL72	IRS1008	+	GRMZM2G469304	IR64-IRS1008-027	4	0.4	21	5.25	Leaf 6
JL72	IRS1008	+	GRMZM2G469304	IR64-IRS1008-028	5	0.5	29	5.8	Leaf 6
JL72	IRS1008	+	GRMZM2G469304	IR64-IRS1008-029	4	0.4	21	5.25	Leaf 6
JL72	IRS1008	+	GRMZM2G469304	IR64-IRS1008-030	4	0.4	24	6	Leaf 6
JL72	IRS1008	+	GRMZM2G469304	IR64-IRS1008-031	5	0.5	28	5.6	Leaf 6
JL72	IRS1008	+	GRMZM2G469304	IR64-IRS1008-032	4.5	0.45	19	4.22222	Leaf 6		JL75-M23-IR64-IRS948-022
JL72	IRS1008	+	GRMZM2G469304	IR64-IRS1008-033	5.5	0.55	28	5.09091	Leaf 6
JL72	IRS1008	+	GRMZM2G469304	IR64-IRS1008-034	5.5	0.55	28	5.09091	Leaf 6
JL72	IRS1008	+	GRMZM2G469304	IR64-IRS1008-035	3	0.3	15	5	Leaf 6
JL75	IRS948	+	GRMZM2G850129	IR64-IRS948-009	6	0.6	29	4.83333	Penultimate leaf sample
JL75	IRS948	+	GRMZM2G850129	IR64-IRS948-022	9	0.9	42	4.66667	Penultimate leaf sample
JL75	IRS948	+	GRMZM2G850129	IR64-IRS948-024	10	1	48	4.8	Penultimate leaf sample
JL75	IRS948	+	GRMZM2G850129	IR64-IRS948-026	7	0.7	36	5.14286	Penultimate leaf sample
JL75	IRS948	+	GRMZM2G850129	IR64-IRS948-028	8	0.8	42	5.25	Penultimate leaf sample
JL76	IRS960	+	GRMZM2G061734	IR64-IRS960-002	4	0.4	23	5.75	Leaf 6
JL76	IRS960	+	GRMZM2G061734	IR64-IRS960-006	6	0.6	30	5	Leaf 6
JL76	IRS960	+	GRMZM2G061734	IR64-IRS960-007	4	0.4	25	6.25	Leaf 6
JL76	IRS960	+	GRMZM2G061734	IR64-IRS960-011	8	0.8	41	5.125	Leaf 6
JL76	IRS960	+	GRMZM2G061734	IR64-IRS960-012	6.5	0.65	30	4.61538	Leaf 6
JL76	IRS960	+	GRMZM2G061734	IR64-IRS960-017	9	0.9	49	5.44444	Leaf 6
JL76	IRS960	+	GRMZM2G061734	IR64-IRS960-018	6	0.6	34	5.66667	Leaf 6
JL76	IRS960	+	GRMZM2G061734	IR64-IRS960-020	7.5	0.75	38	5.06667	Leaf 6
JL76	IRS960	+	GRMZM2G061734	IR64-IRS960-022	7.5	0.75	39	5.2	Leaf 6
JL76	IRS960	+	GRMZM2G061734	IR64-IRS960-025	6.5	0.65	32	4.92308	Leaf 6
JL76	IRS960	+	GRMZM2G061734	IR64-IRS960-031	6	0.6	31	5.16667	Leaf 6
JL76	IRS960	+	GRMZM2G061734	IR64-IRS960-033	7	0.7	34	4.85714	Leaf 6
JL76	IRS960	+	GRMZM2G061734	IR64-IRS960-034	7	0.7	33	4.71429	Leaf 6
JL77	IRS1009	+	GRMZM2G318592	IR64-IRS1009-001	4.5	0.45	28	6.22222	Leaf 6
JL77	IRS1009	+	GRMZM2G318592	IR64-IRS1009-002	4	0.4	23	5.75	Leaf 6
JL77	IRS1009	+	GRMZM2G318592	IR64-IRS1009-003	6	0.6	31	5.16667	Leaf 6
JL77	IRS1009	+	GRMZM2G318592	IR64-IRS1009-004	4.5	0.45	26	5.77778	Leaf 6
JL77	IRS1009	+	GRMZM2G318592	IR64-IRS1009-005	7	0.7	36	5.14286	Leaf 6
JL77	IRS1009	+	GRMZM2G318592	IR64-IRS1009-006	4	0.4	20	5	Leaf 6
JL77	IRS1009	+	GRMZM2G318592	IR64-IRS1009-007	4	0.4	24	6	Leaf 6
JL77	IRS1009	+	GRMZM2G318592	IR64-IRS1009-008	8	0.8	39	4.875	Leaf 6
JL77	IRS1009	+	GRMZM2G318592	IR64-IRS1009-009	5	0.5	24	4.8	Leaf 6
JL77	IRS1009	+	GRMZM2G318592	IR64-IRS1009-010	4	0.4	24	6	Leaf 6
JL77	IRS1009	+	GRMZM2G318592	IR64-IRS1009-011	6.5	0.65	30	4.61538	Leaf 6
JL77	IRS1009	+	GRMZM2G318592	IR64-IRS1009-012	3.5	0.35	22	6.28571	Leaf 6
JL77	IRS1009	+	GRMZM2G318592	IR64-IRS1009-013	6	0.6	34	5.66667	Leaf 6
JL77	IRS1009	+	GRMZM2G318592	IR64-IRS1009-014	8	0.8	39	4.875	Leaf 6
JL77	IRS1009	+	GRMZM2G318592	IR64-IRS1009-015	3.5	0.35	22	6.28571	Leaf 6
JL77	IRS1009	+	GRMZM2G318592	IR64-IRS1009-016	6.5	0.65	34	5.23077	Leaf 6
JL77	IRS1009	+	GRMZM2G318592	IR64-IRS1009-017	4	0.4	21	5.25	Leaf 6
JL77	IRS1009	+	GRMZM2G318592	IR64-IRS1009-018	5	0.5	26	5.2	Leaf 6
JL77	IRS1009	+	GRMZM2G318592	IR64-IRS1009-019	4.5	0.45	22	4.88889	Leaf 6
JL77	IRS1009	+	GRMZM2G318592	IR64-IRS1009-020	7	0.7	36	5.14286	Leaf 6
JL77	IRS1009	+	GRMZM2G318592	IR64-IRS1009-021	3	0.3	20	6.66667	Leaf 6
JL77	IRS1009	+	GRMZM2G318592	IR64-IRS1009-022	6	0.6	31	5.16667	Leaf 6
JL77	IRS1009	+	GRMZM2G318592	IR64-IRS1009-023	5	0.5	26	5.2	Leaf 6
JL77	IRS1009	+	GRMZM2G318592	IR64-IRS1009-024	4	0.4	21	5.25	Leaf 6
JL77	IRS1009	+	GRMZM2G318592	IR64-IRS1009-025	4	0.4	26	6.5	Leaf 6
JL77	IRS1009	+	GRMZM2G318592	IR64-IRS1009-026	6	0.6	28	4.66667	Leaf 6
JL77	IRS1009	+	GRMZM2G318592	IR64-IRS1009-027	4	0.4	28	7	Leaf 6
JL77	IRS1009	+	GRMZM2G318592	IR64-IRS1009-028	5	0.5	27	5.4	Leaf 6
JL77	IRS1009	+	GRMZM2G318592	IR64-IRS1009-029	7	0.7	39	5.57143	Leaf 6
JL77	IRS1009	+	GRMZM2G318592	IR64-IRS1009-030	6	0.6	31	5.16667	Leaf 6
JL77	IRS1009	+	GRMZM2G318592	IR64-IRS1009-031	5	0.5	28	5.6	Leaf 6
JL77	IRS1009	+	GRMZM2G318592	IR64-IRS1009-032	6	0.6	33	5.5	Leaf 6
JL77	IRS1009	+	GRMZM2G318592	IR64-IRS1009-033	8	0.8	37	4.625	Leaf 6
JL77	IRS1009	+	GRMZM2G318592	IR64-IRS1009-034	4	0.4	23	5.75	Leaf 6
JL77	IRS1009	+	GRMZM2G318592	IR64-IRS1009-035	4	0.4	21	5.25	Leaf 6
JL78	IRS942	+	GRMZM2G095899	IR64-IRS942-001	11	1.1	54	4.90909	Penultimate leaf sample
JL78	IRS942	+	GRMZM2G095899	IR64-IRS942-003	13	1.3	60	4.61538	Penultimate leaf sample
JL78	IRS942	+	GRMZM2G095899	IR64-IRS942-004	13	1.3	56	4.30769	Penultimate leaf sample
JL78	IRS942	+	GRMZM2G095899	IR64-IRS942-007	12.5	1.25	64	5.12	Penultimate leaf sample
JL78	IRS942	+	GRMZM2G095899	IR64-IRS942-009	12	1.2	61	5.08333	Penultimate leaf sample
JL78	IRS942	+	GRMZM2G095899	IR64-IRS942-010	11.5	1.15	57	4.95652	Penultimate leaf sample
JL78	IRS942	+	GRMZM2G095899	IR64-IRS942-012	10.5	1.05	54	5.14286	Penultimate leaf sample
JL78	IRS942	+	GRMZM2G095899	IR64-IRS942-013	8	0.8	45	5.625	Penultimate leaf sample
JL78	IRS942	+	GRMZM2G095899	IR64-IRS942-018	12.5	1.25	54	4.32	Penultimate leaf sample
JL78	IRS942	+	GRMZM2G095899	IR64-IRS942-019	10	1	48	4.8	Penultimate leaf sample
JL79	IRS946	+	GRMZM2G015666	IR64-IRS946-001	7	0.7	34	4.85714	Penultimate leaf sample
JL79	IRS946	+	GRMZM2G015666	IR64-IRS946-002	11	1.1	49	4.45455	Penultimate leaf sample
JL79	IRS946	+	GRMZM2G015666	IR64-IRS946-003	9	0.9	43	4.77778	Penultimate leaf sample
JL79	IRS946	+	GRMZM2G015666	IR64-IRS946-004	12	1.2	49	4.08333	Penultimate leaf sample
JL79	IRS946	+	GRMZM2G015666	IR64-IRS946-005	11	1.1	46	4.18182	Penultimate leaf sample
JL79	IRS946	+	GRMZM2G015666	IR64-IRS946-006	9	0.9	43	4.77778	Penultimate leaf sample
JL79	IRS946	+	GRMZM2G015666	IR64-IRS946-007	12	1.2	54	4.5	Penultimate leaf sample
JL79	IRS946	+	GRMZM2G015666	IR64-IRS946-008	9	0.9	42	4.66667	Penultimate leaf sample
JL79	IRS946	+	GRMZM2G015666	IR64-IRS946-009	11	1.1	46	4.18182	Penultimate leaf sample
JL79	IRS946	+	GRMZM2G015666	IR64-IRS946-010	9	0.9	45	5	Penultimate leaf sample
JL79	IRS946	+	GRMZM2G015666	IR64-IRS946-011	10	1	46	4.6	Penultimate leaf sample
JL79	IRS946	+	GRMZM2G015666	IR64-IRS946-012	12	1.2	48	4	Penultimate leaf sample
JL79	IRS946	+	GRMZM2G015666	IR64-IRS946-013	12	1.2	55	4.58333	Penultimate leaf sample
JL79	IRS946	+	GRMZM2G015666	IR64-IRS946-014	13	1.3	54	4.15385	Penultimate leaf sample
JL79	IRS946	+	GRMZM2G015666	IR64-IRS946-015	10	1	46	4.6	Penultimate leaf sample
JL79	IRS946	+	GRMZM2G015666	IR64-IRS946-016	10.5	1.05	50	4.7619	Penultimate leaf sample
JL79	IRS946	+	GRMZM2G015666	IR64-IRS946-017	12	1.2	54	4.5	Penultimate leaf sample
JL79	IRS946	+	GRMZM2G015666	IR64-IRS946-018	12	1.2	53	4.41667	Penultimate leaf sample
JL79	IRS946	+	GRMZM2G015666	IR64-IRS946-019	12	1.2	53	4.41667	Penultimate leaf sample
JL79	IRS946	+	GRMZM2G015666	IR64-IRS946-020	12	1.2	54	4.5	Penultimate leaf sample
JL79	IRS946	+	GRMZM2G015666	IR64-IRS946-021	12.5	1.25	44	3.52	Penultimate leaf sample
JL79	IRS946	+	GRMZM2G015666	IR64-IRS946-022	10.5	1.05	49	4.66667	Penultimate leaf sample
JL79	IRS946	+	GRMZM2G015666	IR64-IRS946-023	11.5	1.15	53	4.6087	Penultimate leaf sample
JL79	IRS946	+	GRMZM2G015666	IR64-IRS946-024	12	1.2	54	4.5	Penultimate leaf sample
JL79	IRS946	+	GRMZM2G015666	IR64-IRS946-025	9.5	0.95	43	4.52632	Penultimate leaf sample
JL79	IRS946	+	GRMZM2G015666	IR64-IRS946-026	13.5	1.35	54	4	Penultimate leaf sample
JL79	IRS946	+	GRMZM2G015666	IR64-IRS946-027	12.5	1.25	50	4	Penultimate leaf sample
JL79	IRS946	+	GRMZM2G015666	IR64-IRS946-028	13	1.3	59	4.53846	Penultimate leaf sample
JL79	IRS946	+	GRMZM2G015666	IR64-IRS946-029	8.5	0.85	41	4.82353	Penultimate leaf sample
JL79	IRS946	+	GRMZM2G015666	IR64-IRS946-030	11	1.1	53	4.81818	Penultimate leaf sample
JL79	IRS946	+	GRMZM2G015666	IR64-IRS946-031	11.5	1.15	51	4.43478	Penultimate leaf sample
JL79	IRS946	+	GRMZM2G015666	IR64-IRS946-032	11.5	1.15	54	4.69565	Penultimate leaf sample
JL79	IRS946	+	GRMZM2G015666	IR64-IRS946-033	13	1.3	57	4.38462	Penultimate leaf sample
JL79	IRS946	+	GRMZM2G015666	IR64-IRS946-034	11	1.1	56	5.09091	Penultimate leaf sample
JL79	IRS946	+	GRMZM2G015666	IR64-IRS946-035	12	1.2	56	4.66667	Penultimate leaf sample
JL80	IRS954	+	GRMZM2G126018	IR64-IRS954-001	5	0.5	29	5.8	Leaf 6
JL80	IRS954	+	GRMZM2G126018	IR64-IRS954-002	7	0.7	36	5.14286	Leaf 6
JL80	IRS954	+	GRMZM2G126018	IR64-IRS954-003	5	0.5	27	5.4	Leaf 6
JL80	IRS954	+	GRMZM2G126018	IR64-IRS954-004	6	0.6	35	5.83333	Leaf 6
JL80	IRS954	+	GRMZM2G126018	IR64-IRS954-007	6	0.6	32	5.33333	Leaf 6
JL80	IRS954	+	GRMZM2G126018	IR64-IRS954-010	6	0.6	37	6.16667	Leaf 6
JL80	IRS954	+	GRMZM2G126018	IR64-IRS954-012	4	0.4	25	6.25	Leaf 6
JL80	IRS954	+	GRMZM2G126018	IR64-IRS954-014	7	0.7	39	5.57143	Leaf 6
JL80	IRS954	+	GRMZM2G126018	IR64-IRS954-015	2	0.2	18	9	Leaf 6, dwarf plant
JL80	IRS954	+	GRMZM2G126018	IR64-IRS954-016	7	0.7	39	5.57143	Leaf 6
JL80	IRS954	+	GRMZM2G126018	IR64-IRS954-018	5	0.5	29	5.8	Leaf 6
JL80	IRS954	+	GRMZM2G126018	IR64-IRS954-020	4	0.4	24	6	Leaf 6
JL80	IRS954	+	GRMZM2G126018	IR64-IRS954-021	6	0.6	31	5.16667	Leaf 6
JL80	IRS954	+	GRMZM2G126018	IR64-IRS954-022	7	0.7	40	5.71429	Leaf 6
JL80	IRS954	+	GRMZM2G126018	IR64-IRS954-023	7	0.7	41	5.85714	Leaf 6
JL80	IRS954	+	GRMZM2G126018	IR64-IRS954-024	5	0.5	30	6	Leaf 6
JL80	IRS954	+	GRMZM2G126018	IR64-IRS954-025	6.5	0.65	35	5.38462	Leaf 6
JL80	IRS954	+	GRMZM2G126018	IR64-IRS954-027	6	0.6	33	5.5	Leaf 6
JL80	IRS954	+	GRMZM2G126018	IR64-IRS954-028	5.5	0.55	29	5.27273	Leaf 6
JL80	IRS954	+	GRMZM2G126018	IR64-IRS954-031	5	0.5	28	5.6	Leaf 6
JL80	IRS954	+	GRMZM2G126018	IR64-IRS954-032	6.5	0.65	35	5.38462	Leaf 6
JL80	IRS954	+	GRMZM2G126018	IR64-IRS954-034	5	0.5	28	5.6	Leaf 6
JL80	IRS954	+	GRMZM2G126018	IR64-IRS954-035	6	0.6	35	5.83333	Leaf 6
JL80	IRS954	+	GRMZM2G126018	IR64-IRS954-036	6	0.6	32	5.33333	Leaf 6
JL80	IRS954	+	GRMZM2G126018	IR64-IRS954-037	5	0.5	31	6.2	Leaf 6
JL80	IRS954	+	GRMZM2G126018	IR64-IRS954-038	5.5	0.55	30	5.45455	Leaf 6
JL80	IRS954	+	GRMZM2G126018	IR64-IRS954-039	7	0.7	35	5	Leaf 6
JL81	IRS961	+	GRMZM2G312419	IR64-IRS961-001	6	0.6	33	5.5	Leaf 6
JL81	IRS961	+	GRMZM2G312419	IR64-IRS961-002	7	0.7	44	6.28571	Leaf 6
JL81	IRS961	+	GRMZM2G312419	IR64-IRS961-003	7	0.7	35	5	Leaf 6
JL81	IRS961	+	GRMZM2G312419	IR64-IRS961-004	7.5	0.75	35	4.66667	Leaf 6
JL81	IRS961	+	GRMZM2G312419	IR64-IRS961-005	7	0.7	41	5.85714	Leaf 6
JL81	IRS961	+	GRMZM2G312419	IR64-IRS961-006	8	0.8	33	4.125	Leaf 6
JL81	IRS961	+	GRMZM2G312419	IR64-IRS961-007	6	0.6	33	5.5	Leaf 6
JL81	IRS961	+	GRMZM2G312419	IR64-IRS961-008	7	0.7	31	4.42857	Leaf 6
JL81	IRS961	+	GRMZM2G312419	IR64-IRS961-009	6	0.6	34	5.66667	Leaf 6
JL81	IRS961	+	GRMZM2G312419	IR64-IRS961-010	6	0.6	35	5.83333	Leaf 6
JL81	IRS961	+	GRMZM2G312419	IR64-IRS961-011	9	0.9	48	5.33333	Leaf 6
JL81	IRS961	+	GRMZM2G312419	IR64-IRS961-012	8.5	0.85	43	5.05882	Leaf 6
JL81	IRS961	+	GRMZM2G312419	IR64-IRS961-013	7	0.7	48	6.85714	Leaf 6
JL81	IRS961	+	GRMZM2G312419	IR64-IRS961-014	7	0.7	43	6.14286	Leaf 6
JL81	IRS961	+	GRMZM2G312419	IR64-IRS961-015	8	0.8	43	5.375	Leaf 6
JL81	IRS961	+	GRMZM2G312419	IR64-IRS961-016	3	0.3	20	6.66667	Leaf 6, small plant
JL81	IRS961	+	GRMZM2G312419	IR64-IRS961-017	6	0.6	38	6.33333	Leaf 6
JL82	IRS940	+	GRMZM2G478876	IR64-IRS940-003	11.5	1.15	53	4.6087	Penultimate leaf sample
JL82	IRS940	+	GRMZM2G478876	IR64-IRS940-004	12	1.2	59	4.91667	Penultimate leaf sample
JL82	IRS940	+	GRMZM2G478876	IR64-IRS940-005	12	1.2	54	4.5	Penultimate leaf sample
JL82	IRS940	+	GRMZM2G478876	IR64-IRS940-006	13	1.3	57	4.38462	Penultimate leaf sample
JL82	IRS940	+	GRMZM2G478876	IR64-IRS940-007	12	1.2	55	4.58333	Penultimate leaf sample
JL82	IRS940	+	GRMZM2G478876	IR64-IRS940-008	11	1.1	53	4.81818	Penultimate leaf sample
JL82	IRS940	+	GRMZM2G478876	IR64-IRS940-009	11	1.1	58	5.27273	Penultimate leaf sample
JL82	IRS940	+	GRMZM2G478876	IR64-IRS940-010	12	1.2	57	4.75	Penultimate leaf sample
JL82	IRS940	+	GRMZM2G478876	IR64-IRS940-011	12	1.2	58	4.83333	Penultimate leaf sample
JL82	IRS940	+	GRMZM2G478876	IR64-IRS940-012	10.5	1.05	52	4.95238	Penultimate leaf sample
JL82	IRS940	+	GRMZM2G478876	IR64-IRS940-013	11	1.1	55	5	Penultimate leaf sample
JL82	IRS940	+	GRMZM2G478876	IR64-IRS940-014	11	1.1	52	4.72727	Penultimate leaf sample
JL82	IRS940	+	GRMZM2G478876	IR64-IRS940-015	12	1.2	60	5	Penultimate leaf sample
JL82	IRS940	+	GRMZM2G478876	IR64-IRS940-016	12	1.2	52	4.33333	Penultimate leaf sample
JL82	IRS940	+	GRMZM2G478876	IR64-IRS940-018	10	1	36	3.6	Penultimate leaf sample
JL82	IRS940	+	GRMZM2G478876	IR64-IRS940-019	12.5	1.25	60	4.8	Penultimate leaf sample
JL82	IRS940	+	GRMZM2G478876	IR64-IRS940-021	11.5	1.15	56	4.86957	Penultimate leaf sample
JL82	IRS940	+	GRMZM2G478876	IR64-IRS940-022	11	1.1	60	5.45455	Penultimate leaf sample
JL82	IRS940	+	GRMZM2G478876	IR64-IRS940-023	11.5	1.15	56	4.86957	Penultimate leaf sample
JL82	IRS940	+	GRMZM2G478876	IR64-IRS940-024	12	1.2	46	3.83333	Penultimate leaf sample
JL82	IRS940	+	GRMZM2G478876	IR64-IRS940-025	11.5	1.15	62	5.3913	Penultimate leaf sample
JL82	IRS940	+	GRMZM2G478876	IR64-IRS940-026	11	1.1	53	4.81818	Penultimate leaf sample
JL82	IRS940	+	GRMZM2G478876	IR64-IRS940-027	11	1.1	54	4.90909	Penultimate leaf sample
JL82	IRS940	+	GRMZM2G478876	IR64-IRS940-028	10	1	50	5	Penultimate leaf sample
JL82	IRS940	+	GRMZM2G478876	IR64-IRS940-029	12	1.2	60	5	Penultimate leaf sample
JL82	IRS940	+	GRMZM2G478876	IR64-IRS940-030	11	1.1	54	4.90909	Penultimate leaf sample
JL82	IRS940	+	GRMZM2G478876	IR64-IRS940-031	11	1.1	48	4.36364	Penultimate leaf sample
JL82	IRS940	+	GRMZM2G478876	IR64-IRS940-032	11	1.1	53	4.81818	Penultimate leaf sample
JL82	IRS940	+	GRMZM2G478876	IR64-IRS940-033	12	1.2	57	4.75	Penultimate leaf sample
JL82	IRS940	+	GRMZM2G478876	IR64-IRS940-034	11	1.1	55	5	Penultimate leaf sample
JL82	IRS940	+	GRMZM2G478876	IR64-IRS940-035	12	1.2	57	4.75	Penultimate leaf sample
