# Supplementary material for: Candidate regulators of Early Leaf Development in Maize Perturb Hormone Signalling and Secondary Cell Wall Formation When Constitutively Expressed in Rice
Source: Sci Rep. 2017 Jul 3;7:4535. doi: 10.1038/s41598-017-04361-w (PMC5495811; doi:10.1038/s41598-017-04361-w)
Supplement: Supplementary file 4 — Supplementary Dataset 3 [file 41598_2017_4361_MOESM4_ESM.xls]

## Sheet: Kitaake
Supplementary Dataset S3. Candidate regulators of early leaf development in maize perturb hormone signalling and secondary cell wall formation when constitutively expressed in rice. Wang et al.
	4th leaf	Expanded 6th seedling leaf
CONSTRUCT/LINE	Transgene expressed (high/medium/low/no)	Leaf Width (mm)	Width used for vein counts (mm)	Leaf length (mm)	Total # veins	Distance between veins (um, mean n=3)	Distance between veins (sd)	Cell # between veins (mean n=3)	Cell # between veins (sd)	BS cell size (max. width) (mean n=3)	BS cell size (sd)	Veins per mm
Gene accession: GRMZM2G028046
Gene function: ZmMIL1
Construct: JL2
76CCS1.1	Low	10	10	390	43	172.667	10.2256	6	0	8.8	0.2	4.3
76CCS1.2		10	10	410	40	180.767	3.97031	6.33333	0.57735	8.73333	0.305505	4
76CCS1.3		9.5	9.5	380	46	165.833	7.10023	6.66667	1.1547	9.66667	0.11547	4.84211
76CCS1.4		10	10	430	49	164.533	7.28446	6	0	9.16667	0.378594	4.9
76CCS1.5		10.5	10.5	425	45	180.267	14.0522	6.66667	0.57735	9.86667	0.305505	4.28571
76CCS1.7		10	10	400	43	200.833	8.66333	6	0	9.43333	0.208167	4.3
76CCS1.9		9.5	9.5	385	46	182.567	15.5249	6	0	8.63333	0.378594	4.84211
76CCS1.10		9	9	380	39	172.967	16.4986	6.33333	0.57735	9.43333	0.404145	4.33333
76CCS2.1		9.5	9.5	450	44	170.533	13.8019	6	0	8.86667	0.208167	4.63158
76CCS2.2		9	9	430	40	178.967	18.2155	6	0	8.43333	0.208167	4.44444
76CCS2.3		10	10	430	43	198.633	11.0328	6.33333	0.57735	8.93333	0.11547	4.3
76CCS2.4	High	10	10	455	49	207.167	13.7845	6.66667	0.57735	9.2	0.2	4.9
76CCS2.7		10.5	10.5	425	43	182.733	15.1375	6	0	8.73333	0.23094	4.09524
76CCS2.8		10	10	430	41	176.167	3.55715	6.66667	0.57735	9.1	0.360555	4.1
76CCS2.9		9	9	450	40	194.8	23.0922	6	0	9.63333	0.251661	4.44444
Gene accession: GRMZM2G136494
Gene function: ZmMIL2
Construct: JL3
84CCSR1.1		9	9	380	45	195.3	9.39202	6.66667	0.57735	8.86667	0.152753	5
84CCSR1.2		9	9	395	44	180.533	8.72143	6	0	9.66667	0.11547	4.88889
84CCSR1.5		10	10	430	55	172.167	5.54286	6.66667	0.57735	8.9	0.264575	5.5
84CCSR1.7		10.5	10.5	430	45	172.4	3.55949	7	0	9.1	0.360555	4.28571
84CCSR1.8		10	10	450	44	178.2	3.63731	7.33333	0.57735	9.26667	0.404145	4.4
84CCSR1.9		11	11	470	44	209.367	5.6359	6.33333	0.57735	8.53333	0.305505	4
84CCSR1.10		10.5	10.5	450	44	209.267	5.55008	7	0	8.8	0.556776	4.19048
84CCS201.1		5	5	160	31	161.867	25.2417	6.33333	0.57735	8.73333	0.305505	6.2
84CCS201.2	High	9	9	255	45	182.133	13.4582	7	0	9.66667	0.11547	5
84CCS201.5		8	8	320	39	200.833	9.16588	6.66667	1.1547	9.3	0.264575	4.875
84CCS201.6		9	9	300	38	197.933	1.66533	6	0	8.83333	0.351188	4.22222
84CCS201.7		11	11	440	54	202.667	15.3324	6.66667	0.57735	9.46667	0.057735	4.90909
84CCS201.11		10.5	10.5	470	51	201.333	14.3239	6	0	9.46667	0.152753	4.85714
84CCS204.2		8	8	280	41	175.3	14.5007	6.66667	0.57735	9.46667	0.321455	5.125
84CCS204.3	High	9	9	435	45	170.6	9.6421	7	0	9.26667	0.23094	5
Gene accession: GRMZM2G045883
Gene function: ZmSPL1
Construct: JL4
79CCSR16.2	Low	10	10	430	40	203.967	8.47014	6	0	9.03333	0.251661	4
79CCSR21.2	High	8	8	410	38	175.333	13.5242	6.66667	0.57735	8.76667	0.152753	4.75
79CCSR21.5		10	10	450	44	189.667	6.67108	6	0	8.86667	0.11547	4.4
79CCSR21.9		10.5	10.5	450	41	173.1	8.58429	6.66667	0.57735	9.06667	0.208167	3.90476
Gene accession: GRMZM2G131516
Gene function: ZmSCR1
Construct: JL8
IB.13	High	7.06408	7.06408		43	167.27	2.79	6.33	0.58	9.32	2.34	6.09
IB.15	High		3.748		24	152.84	3.08	5.33	0.58	9.93	1.87	6.4
IB.17	High	7.24094	4.912		29	188.41	9.73	6	1	9.54	0.16	5.9
5A.21	High	7.47371	3.247		20	173.42	4.53	6.33	0.58	9.73	1.53	6.16
5A.24	High	6.45067	6.45067		38	161.27	1.73	6	1	10.94	1.93	5.89
5A.30	High	8.38627	4.601		27	168.88	3.65	6.33	0.58	9.67	2.22	5.87
7C.21	High	6.88714	6.88714		38	191.28	8.78	6.33	0.58	11.64	0.5	5.52
7C.22	High	7.24318	7.24318		37	221.13	5.3	5.67	0.58	11.55	3.48	5.11
7C.27	High	8.47175	8.47175		46	180.75	8.94	5.67	0.58	10.45	1.32	5.43
Gene accession: AC215201.3_FG003
Gene function: bHLH
Construct: JL13
R1 B6 18 1.1	High	6	6	32.4	35	179.333	14.0119	7	1			5.83333
R1 B6 18 1.2	High	7	7	34.9	43	177	2.64575	7	0			6.14286
R1 B6 18 1.4	High	5.5	5.5	26.1	42	135	7.93725	7.33333	0.57735			7.63636
R1 B6 18 1.5	High	7.2	7.2	19.4	42	168.333	6.65833	7.33333	0.57735			5.83333
R1 B6 18 1.6	High	5.6	5.6	29	36	145.667	8.0829	6.66667	0.57735			6.42857
R1 B6 18 1.7	High	6.8	6.8	31.6	42	163.333	19.0088	7.33333	1.1547			6.17647
R1 B6 18 1.8	High	7.6	7.6	35.4	47	159.667	12.0554	7.66667	0.57735			6.18421
R1 B6 18 1.9	High	6.1	6.1	17.6	34	165.667	7.0946	7.33333	0.57735			5.57377
R1 B6 18 1.10	High	7.1	7.1	36.6	43	192.333	23.6925	8.66667	1.1547			6.05634
R1 B6 23 1.1	High	5	5	25.9	31	154.333	17.673	7.33333	1.1547			6.2
R1 B6 23 1.2	High	6.3	6.3	21.4	39	163.333	14.9778	7	1			6.19048
R1 B6 23 1.5	High	8	8	30.1	41	193	6	7.66667	1.1547			5.125
R1 B6 23 1.6	High	4.2	4.2	19	25	157.333	12.6623	7.33333	0.57735			5.95238
R1 B6 23 1.8	High	6.4	6.4	23.8	40	145.667	8.3865	6	1			6.25
R1 B6 23 1.9	High	6.1	6.1	24.7	44	133.667	4.16333	6.33333	1.1547			7.21311
R1 B6 23 1.10	High	5.2	5.2	21.5	32	158.333	15.0111	8	2.64575			6.15385
Gene accession: GRMZM2G016477
Gene function: LRR kinase
Construct: JL15 T2 lines
MS80_10-1	Medium	7.9	7.9	24.2	42	160	22.5	6.67	0.58			5.32
MS80_12-2	Medium	5.9	5.9	27.1	38	154	15.3	7	1			6.44
MS80_12-3	Medium	5.5	5.5	35.5	32	173	14.2	7	0			5.82
MS80_13-1	Medium	6.3	6.3	249	38	181	7.2	7.67	0.58			6.03
MS80_13-3	Medium	5.8	5.8	330	34	168	2	7	0			5.86
Gene accession: GRMZM2G119359
Gene function: Growth regulating factor
Construct: JL26
70CCS3.4	High	7.5	7.5	390	42	204.033	13.6756	7	0	16.2333	0.305505	5.6
70CCS3.5		8.5	8.5	310	45							5.29412
70CCS3.7		7.5	7.5	260	40							5.33333
70CCS3.9		7.5	7.5	375	41							5.46667
70CCS3.10		8	8	380	42							5.25
70CCS101.2	High	9.5	9.5	420	47	212.5	3.56791	5.66667	0.57735	15.2667	1.6773	4.94737
70CCS101.3		9	9	370	43							4.77778
70CCS101.4		7	7	430	35							5
70CCS101.5		10	10	360	50							5
70CCS101.6		7.5	7.5	270	42							5.6
70CCS101.7		8	8	300	44							5.5
70CCS101.9		9	9		46							5.11111
Gene accession: GRMZM5G893117
Gene function: Growth regulating factor
Construct: JL27
711CCS11.2	High	12	12	295	45	195.3	13.7117	6.66667	0.57735	17.1333	1.37961	3.75
711CCS16.1	High	11	11	340	46	198.733	4.97226	7	0	17.8667	0.929157	4.18182
71GCS1.3	High	10.5	10.5	535	48	213.333	4.47474	6	0	15.1667	0.208167	4.57143
71GCS1.7		9	9	475	47							5.22222
71GCS1.8		9	9	450	47							5.22222
71GCS3.1	High	11	11	545	47	175.967	2.63502	6.66667	0.57735	14.0333	0.351188	4.27273
71GCS3.2		8	8	380	43							5.375
71GCS3.4		9	9	445	42							4.66667
71GCS3.5		9	9	430	45							5
71GCS3.6		10	10	445	45							4.5
71GCS3.7		9	9	470	44							4.88889
71GCS3.8		10.5	10.5	510	50							4.7619
Gene accession: GRMZM2G178182
Gene function: bHLH
Construct: JL29
73CCS1.1	High	11	11	480	56	210.9	3.43948	6.66667	0.57735	13.4333	0.305505	5.09091
73CCS1.3		9	9	450	49	169.333	243.886	6	1	12.9	0.360555	5.44444
73CCS1.4		10	10	400	48							4.8
73CCS1.5		11	11	440	54							4.90909
73CCS1.6		11	11	430	56							5.09091
73CCS1.7		11.5	11.5	420	54							4.69565
73CCSR19.3		10.5	10.5	410	51							4.85714
73CCSR19.4		12	12	450	62							5.16667
73CCSR19.6		9.5	9.5	445	47							4.94737
Gene accession: GRMZM2G140669
Gene function: GATA ZnF
Construct: JL30
74CCS1.1	High	11	11	440	51	215.833	9.58245	7.33333	0.57735	13.6667	2.38607	4.63636
74CCS10.3	High	12.5	12.5	495	49	221.9	4.15812	7	0	14.2333	0.80829	3.92
Gene accession: GRMZM2G472945
Gene function: Tubby -like
Construct: JL31
75CCS6.1	High	9	9	500	50	233.867	17.3754	6.66667	0.57735	11.4	0.7	5.55556
75CCS6.2		10	10	520	47							4.7
75CCS6.3		11	11	400	52							4.72727
75CCSR15.1	High	10.5	10.5	510	53	202.3	1.21244	6	0	13.5333	1.85023	5.04762
75CCSR15.2		9.5	9.5	420	50							5.26316
75CCSR15.3		9.5	9.5	520	48							5.05263
75CCSR15.4		9.5	9.5	370	50							5.26316
75CCSR15.5		10.5	10.5	495	47							4.47619
75CCSR15.7		10	10	490	51							5.1
75CCSR15.8		10	10	480	48							4.8
75CCSR15.9		9	9	545	50							5.55556
75CCSR15.10		11	11	460	49							4.45455
75CCSR15.11		9.5	9.5	460	48							5.05263
75CCSR15.12		11	11	450	53							4.81818
Gene accession: GRMZM2G146688
Gene function: AP2
Construct: JL32
77CCSR10.1	High	10	10	420	50	191.867	0.832666	6	0	13.2	0.34641	5
77CCSR10.2		10.5	10.5	425	51							4.85714
77CCSR10.3		8.5	8.5	330	45							5.29412
77CCSR10.6		11.5	11.5	410	56							4.86957
77CCSR10.7		10	10	490	54							5.4
77CCSR8.2		10	10	470	45	212.767	20.5683	7	0	12.3667	0.472582	4.5
77CCSR8.3	High	10	10	380	47							4.7
77CCSR8.6		9.5	9.5	350	49							5.15789
77CCSR8.7		10.5	10.5	400	52							4.95238
77CCSR8.8		9.5	9.5	360	53							5.57895
77CCSR8.10		9	9	420	45							5
77GCS1.1		11.5	11.5	465	56	213.767	11.201	7	0	16.0667	3.21921	4.86957
77GCS18.2		13	13	550	54	210.533	5.35008	7	0	15.4333	1.70098	4.15385
Gene accession: GRMZM2G023051
Gene function: Unknown
Construct: JL35
81CCS7.1	High	10	10	380	50	208.7	7.32598	6.33333	0.57735	10.4667	1.25831	5
81CCS7.2		9	9	420	47							5.22222
81CCS7.3		8.5	8.5	400	45							5.29412
81CCS7.4		10	10	420	49							4.9
81CCS7.6		8.5	8.5	490	48							5.64706
81CCS7.7		7.5	7.5	285	38							5.06667
81CCS7.8		10	10	380	45							4.5
81CCS7.9		8	8	320	36							4.5
81CCS2.1	High	8	8	240	39	214.4	4.91528	6	0	13.8333	1.15902	4.875
81CCS2.2		10	10	420	45							4.5
81CCS2.3		10	10	420	41							4.1
81CCS2.5		9	9	430	43							4.77778
81CCS2.6		8	8	540	40							5
81CCS2.8		8.5	8.5	410	41							4.82353
81CCS2.9		10.5	10.5	390	44							4.19048
81CCS2.10		10	10	225	49							4.9
81CCS2.12		10	10	330	47							4.7
Gene accession: GRMZM2G109480
Gene function: Unknown
Construct: JL36
82CCS1.1	High	10	10	375	52	214.033	6.67108	7	0	12.5333	1.02144	5.2
82CCS1.4		8	8		41							5.125
82CCS1.5		10	10	380	48							4.8
82CCS2.2	High	6	6	270	38	243.533	6.08714	6.33333	0.57735	17.8	4.93254	6.33333
82CCS2.3		7.5	7.5	310	41							5.46667
82CCS2.4		8.5	8.5	380	42							4.94118
82CCS2.6		6	6	280	36							6
Gene accession: GRMZM2G097275
Gene function: SBP
Construct: JL47
89CCS105.1		7	7	210	46	219.6	9.92018	6.33333	0.57735	11.5	0.953939	6.57143
89CCS105.2		8.5	8.5	275	46							5.41176
89CCS105.3		9	9	345	45							5
89CCS105.4		7.5	7.5	310	43							5.73333
89CCS107.3	High	9	9	350	45	195.7	7.39121	6	0	12.1333	0.929157	5
89CCS107.4		8	8	265	40							5
Gene accession: GRMZM2G148467
Gene function: SBP
Construct: JL48
88CCS1.1	High	10	10	310	43	184.333	17.1273	6	0	11.0333	1.2741	4.3
88CCS1.5		7	7	320	36							5.14286
88CCS3.2	High	9	9	345	44	234.133	18.9318	6.33333	0.57735	13.2	2.1	4.88889
88CCS3.3		8	8	230	38							4.75
88CCS3.5		7	7	330	34							4.85714
88CCS3.6		10	10	245	45							4.5
88CCS3.7		8.5	8.5	270	40							4.70588
88CCS3.8		8.5	8.5	330	40							4.70588
88CCS3.9		7.5	7.5	405	39							5.2
Gene accession: GRMZM2G028643
Gene function: LRR kinase
Construct: JL49
86CCS1.3	High	7	7	460	41	213.133	1.5885	6.66667	0.57735	11.7	1.12694	5.85714
86CCS1.4		9	9	380	46							5.11111
86CCS1.6		8.5	8.5	400	43							5.05882
86CCS1.7		9.5	9.5	380	46							4.84211
86CCS1.9		10	10	395	48							4.8
86CCS1.12		7.5	7.5	330	39							5.2
86CCSR3.1	High	10	10	390	48	197.933	13.0216	7	0	12.6	0.655744	4.8
86CCSR3.3		9	9	430	45							5
86CCSR3.5		10	10	450	47							4.7
86CCSR3.6		9.5	9.5	400	45							4.73684
86CCSR3.8		10.5	10.5	400	50							4.7619
Gene accession: GRMZM2G178102
Gene function: Class III HD-ZIP
Construct: JL51
87CCS1.2	High	9	9	250	44	184.633	16.0724	6	0	14.7333	0.404145	4.88889
87CCS1.3		9	9	500	47							5.22222
87CCS1.4		7.5	7.5	430	43							5.73333
87CCS2.2	High	9.5	9.5	360	51	185.833	4.24539	7.33333	0.57735	17.2667	1.42244	5.36842
87CCS2.3		10	10		49							4.9

## Sheet: IR64
Supplementary Dataset S3. Candidate regulators of early leaf development in maize perturb hormone signalling and secondary cell wall formation when constitutively expressed in rice. Wang et al.
	4th leaf			Expanded 6th seedling leaf
CONSTRUCT/LINE	Genotype (PCR+, WT, TC)	Copy number	Transgene expressed (high/medium/low/no)	Leaf Width (mm)	Leaf length (mm)	Total # veins	Distance between veins (um, mean)	Distance between veins (sd)	Cell # between veins (mean)	Cell # between veins (sd)	BS cell size (mean)	BS cell size (sd)	Veins per mm
Gene accession: GRMZM2G061314
Gene function: LRR binding protein
Construct: JL60
IR64-IRS945-019-03	PCR+	2	NA	4.5	317	24	164.9	4.74564	6.7	0.422953	10.7	4.03843	3.77778
IR64-IRS945-020-05	PCR+	1	NA	3.5	212	26	183.111	4.47972	5.66667	0.333333	13.431	8.55828	6
IR64-IRS945-011-10	PCR+	NA	NA	5	262	24	192.917	16.1609	7.66667	1.1547	9.62821	2.31376	6
IR64-A009-087-08-09-01	WT	NA	NA	8	286	36	205.556	8.08138	6.55556	0.293972	10.9545	0.433682	3.5
IR64-A009-087-08-09-02	WT	NA	NA	7	326	36	199.222	5.37943	7.22222	0.400617	10	4.16198	4
IR64-A009-087-08-09-03	WT	NA	NA	8	303	37	192.333	5.61496	7	0.408248	9.40625	4.09397	3.625
IR64-A009-087-08-09-04	WT	NA	NA	7	323	37	194.778	5.49439	6.44444	0.293972	10.1017	4.61858	4.14286
IR64-A009-087-08-09-05	WT	NA	NA	7	311	35	204.7	4.1501	6.9	0.179505	10.4603	5.05846	3.85714
IR64-A009-087-08-09-07	WT	NA	NA	6	294	37	183.111	4.8832	6.55556	0.376796	10.5	3.59378	4.83333
IR64-A009-087-08-09-08	WT	NA	NA	7	274	37	203	3.54196	7	0.356753	10.873	5.96957	4.14286
IR64-A009-087-08-09-09	WT	NA	NA	7	283	39	193.231	4.99507	7.38462	0.384615	11.5556	4.87025	4.42857
IR64-A009-087-08-09-10	WT	NA	NA	7	279	33	193.846	3.28721	6.92308	0.264612	12.5397	3.91184	3.57143
Gene accession: GRMZM2G089819
Gene function: LRR -RLK (Brassinosteroid )
Construct: JL68
IR64-IRS953-001-03	PCR+	1	NA	7.5	296	32	222.3	20.8116	7.1	0.875595	13.8644	3.52067	4.26667
IR64-IRS953-002-01	PCR+	1	NA	8	239	31	219.385	16.1583	6.46154	0.877058	13.7579	3.74937	3.875
IR64-IRS953-003-01	PCR+	1	NA	8	305	32	223.1	27.4447	6.8	1.0328	11.7059	2.98283	4
IR64-IRS953-003-02	PCR+	1	NA	8	281	34	202.462	24.2268	7	0.707107	11.6905	3.04574	4.25
IR64-IRS953-003-04	PCR+	1	NA	6	206	30	203.75	13.081	6.16667	0.717741	12.6027	3.57747	5
IR64-IRS953-006-05	PCR+	1	NA	6	100	31	209.154	30.3805	9.38462	2.25605	10.7407	2.76033	5.16667
IR64-IRS953-006-09	PCR+	1	NA	7	115	34	201.538	28.7478	8.92308	1.70595	10.0581	3.15615	4.85714
IR64-IRS953-007-05	PCR+	NA	NA	7	265	36	197.417	24.8247	6.33333	1.30268	11.8312	2.93528	5.14286
IR64-IRS953-010-09	PCR+	NA	NA	7	295	34	207.083	25.8332	6.75	1.05529	11.2133	2.76216	4.85714
IR64-A009-087-14-02-04	WT	NA	NA	7	271	30	207.909	23.1061	7.27273	1.10371	11.7467	2.89964	4.28571
IR64-A009-087-14-02-05	WT	NA	NA	6	238	35	179	16.457	6.23077	0.83205	11.475	2.87272	5.83333
IR64-A009-087-14-02-06	WT	NA	NA	9	293	35	211.417	23.5544	7.16667	1.64225	10.3077	2.83507	3.88889
IR64-A009-087-14-02-07	WT	NA	NA	8	258	34	215.818	23.086	7	0.894427	12.507	2.68261	4.25
IR64-A009-087-14-02-08	WT	NA	NA	7	248	33	185.083	12.435	6	0.738549	10.64	2.72446	4.71429
IR64-A009-087-14-02-09	WT	NA	NA	6.5	251	33	201.231	27.2248	6.23077	1.16575	11.6308	2.93986	5.07692
IR64-A009-087-14-02-10	WT	NA	NA	8.5	256	27	205.273	20.8427	6.54545	1.12815	10.3714	2.71961	3.17647
IR64-A009-087-14-02-11	WT	NA	NA	8	311	37	211.917	20.3847	6.91667	0.792961	10.7407	2.71927	4.625
IR64-A009-087-14-02-12	WT	NA	NA	8	260	37	189.077	12.7897	6.84615	1.06819	12.122	2.84319	4.625
IR64-A009-087-14-02-14	WT	NA	NA	7	296	33	222	19.9666	7.3	1.41814	11.8955	3.22459	4.71429
Gene accession: GRMZM5G850129
Gene function: Growth regulating factor
Construct: JL75
IR64-IRS948-019-05	PCR+	3	low	6	253	30	202.769	16.2129	6.53846	0.967418	11.6582	2.45934	5
IR64-IRS948-019-06	PCR+	3	high	5.5	260	29	197.615	24.8178	6.23077	1.09193	10.7865	3.26995	5.27273
IR64-IRS948-019-07	PCR+	3	high	5.5	247	31	183.308	18.1631	5.76923	1.30089	11.1842	2.84118	5.63636
IR64-IRS948-019-08	PCR+	3	NA	5.5	248	30	181.769	13.3301	6	1.1547	13.95	8.10672	5.45455
IR64-IRS948-019-09	PCR+	3	NA	5.5	222	29	189.571	18.371	5.78571	0.974961	10.2366	2.75207	5.27273
IR64-IRS948-019-10	PCR+	3	NA	5	235	26	216.5	21.9456	6.6	0.699206	11.0441	3.9377	5.2
IR64-IRS948-023-01	PCR+	2	high	6	237	30	194.833	20.3373	5.75	1.42223	11.0233	2.70066	5
IR64-IRS948-023-05	PCR+	2	high	5.5	245	30	203.4	17.0176	5.9	0.567646	9.87692	2.97651	5.45455
IR64-A009-087-08-10-01	WT	NA	NA	5.5	227	28	198.714	35.3351	7.14286	1.86445	8.96552	2.77814	5.09091
IR64-A009-087-08-10-02	WT	NA	NA	5.5	235	26	197.889	14.9453	6.44444	1.01379	10.1846	2.76073	4.72727
IR64-A009-087-08-10-03	WT	NA	NA	5.5	221	31	176.25	26.3208	6.125	0.991031	9.94286	2.57009	5.63636
IR64-A009-087-08-10-04	WT	NA	NA	5.5	235	31	198.625	20.5631	6.5	0.92582	9.73333	2.85562	5.63636
IR64-A009-087-08-10-06	WT	NA	NA	6	234	29	203	19.2873	6.85714	0.690066	9.47619	2.70715	4.83333
IR64-A009-087-08-10-07	WT	NA	NA	5	234	29	198.455	20.8344	6.54545	1.29334	12.0909	3.30839	5.8
IR64-A009-087-08-10-08	WT	NA	NA	6	238	27	204.2	19.6966	6.4	0.699206	11.8103	2.55093	4.5
IR64-A009-087-08-10-09	WT	NA	NA	5.5	235	29	173.3	20.4725	5.6	1.50555	10.5469	2.67219	5.27273
IR64-A009-087-08-10-10	WT	NA	NA	6	253	32	196	15.8573	6.25	0.866025	11.8026	2.80009	5.33333
Gene accession: GRMZM2G061734
Gene function: SBP
Construct: JL76
IR64-IRS960-020-08	PCR+	1	NA	7	303	39	189.833	22.6267	6.33333	0.651339	11.0263	2.63805	5.57143
IR64-IRS960-020-09	PCR+	NA	NA	7	273	35	206.417	19.1238	7.08333	0.792961	11.557	2.72569	5
IR64-IRS960-022-01	PCR+	1	NA	6	325	32	213.583	17.1064	6.83333	1.02986	10.8765	3.08781	5.33333
IR64-IRS960-022-02	PCR+	NA	NA	7	311	35	204.636	18.5379	7	1.34164	11.3333	2.91271	5
IR64-A009-087-14-02-04	WT	NA	NA	7	271	30	207.909	23.1061	7.27273	1.10371	11.7467	2.89964	4.28571
IR64-A009-087-14-02-05	WT	NA	NA	6	238	35	179	16.457	6.23077	0.83205	11.475	2.87272	5.83333
IR64-A009-087-14-02-06	WT	NA	NA	9	293	35	211.417	23.5544	7.16667	1.64225	10.3077	2.83507	3.88889
IR64-A009-087-14-02-07	WT	NA	NA	8	258	34	215.818	23.086	7	0.894427	12.507	2.68261	4.25
IR64-A009-087-14-02-08	WT	NA	NA	7	248	33	185.083	12.435	6	0.738549	10.64	2.72446	4.71429
IR64-A009-087-14-02-09	WT	NA	NA	6.5	251	33	201.231	27.2248	6.23077	1.16575	11.6308	2.93986	5.07692
IR64-A009-087-14-02-10	WT	NA	NA	8.5	256	27	205.273	20.8427	6.54545	1.12815	10.3714	2.71961	3.17647
IR64-A009-087-14-02-11	WT	NA	NA	8	311	37	211.917	20.3847	6.91667	0.792961	10.7407	2.71927	4.625
IR64-A009-087-14-02-12	WT	NA	NA	8	260	37	189.077	12.7897	6.84615	1.06819	12.122	2.84319	4.625
IR64-A009-087-14-02-14	WT	NA	NA	7	296	33	222	19.9666	7.3	1.41814	11.8955	3.22459	4.71429
Gene accession: GRMZM2G126018
Gene function: SBP
Construct: JL80
IR64-IRS954-003-01	PCR+	4	NA	8	313	38	198.5	20.5581	6	0.603023	12.641	3.16628	4.75
IR64-IRS954-010-01	PCR+	1	NA	6.5	230	30	214.333	18.0823	6.25	0.621582	13.1932	3.35576	4.61538
IR64-A009-087-14-02-04	WT	NA	NA	7	271	30	207.909	23.1061	7.27273	1.10371	11.7467	2.89964	4.28571
IR64-A009-087-14-02-05	WT	NA	NA	6	238	35	179	16.457	6.23077	0.83205	11.475	2.87272	5.83333
IR64-A009-087-14-02-06	WT	NA	NA	9	293	35	211.417	23.5544	7.16667	1.64225	10.3077	2.83507	3.88889
IR64-A009-087-14-02-07	WT	NA	NA	8	258	34	215.818	23.086	7	0.894427	12.507	2.68261	4.25
IR64-A009-087-14-02-08	WT	NA	NA	7	248	33	185.083	12.435	6	0.738549	10.64	2.72446	4.71429
IR64-A009-087-14-02-09	WT	NA	NA	6.5	251	33	201.231	27.2248	6.23077	1.16575	11.6308	2.93986	5.07692
IR64-A009-087-14-02-10	WT	NA	NA	8.5	256	27	205.273	20.8427	6.54545	1.12815	10.3714	2.71961	3.17647
IR64-A009-087-14-02-11	WT	NA	NA	8	311	37	211.917	20.3847	6.91667	0.792961	10.7407	2.71927	4.625
IR64-A009-087-14-02-12	WT	NA	NA	8	260	37	189.077	12.7897	6.84615	1.06819	12.122	2.84319	4.625
IR64-A009-087-14-02-14	WT	NA	NA	7	296	33	222	19.9666	7.3	1.41814	11.8955	3.22459	4.71429
Gene accession: GRMZM2G312419
Gene function: R2R3 Myb
Construct: JL81
IR64-IRS961-001-07	PCR+	NA	NA	5.5	245	31	186.364	18.1399	6.54545	0.934199	10.0141	2.71404	5.63636
IR64-IRS961-006-02	PCR+	NA	NA	5	110	19	234.875	43.0662	8.5	2.82843	13.5143	4.68019	3.8
IR64-IRS961-006-06	PCR+	NA	NA	4.5	108	20	213.182	25.0672	7.72727	1.27208	13.6	4.30294	4.44444
IR64-IRS961-006-09	PCR+	NA	NA	4.5	91	23	200.1	17.0388	7.7	1.1595	13.9583	4.39031	5.11111
IR64-IRS961-009-02	PCR+	NA	NA	7	295	32	211	27.6446	6.6	0.966092	11.8333	3.31701	4.57143
IR64-A009-087-14-02-04	WT	NA	NA	7	271	30	207.909	23.1061	7.27273	1.10371	11.7467	2.89964	4.28571
IR64-A009-087-14-02-05	WT	NA	NA	6	238	35	179	16.457	6.23077	0.83205	11.475	2.87272	5.83333
IR64-A009-087-14-02-06	WT	NA	NA	9	293	35	211.417	23.5544	7.16667	1.64225	10.3077	2.83507	3.88889
IR64-A009-087-14-02-07	WT	NA	NA	8	258	34	215.818	23.086	7	0.894427	12.507	2.68261	4.25
IR64-A009-087-14-02-08	WT	NA	NA	7	248	33	185.083	12.435	6	0.738549	10.64	2.72446	4.71429
IR64-A009-087-14-02-09	WT	NA	NA	6.5	251	33	201.231	27.2248	6.23077	1.16575	11.6308	2.93986	5.07692
IR64-A009-087-14-02-10	WT	NA	NA	8.5	256	27	205.273	20.8427	6.54545	1.12815	10.3714	2.71961	3.17647
IR64-A009-087-14-02-11	WT	NA	NA	8	311	37	211.917	20.3847	6.91667	0.792961	10.7407	2.71927	4.625
IR64-A009-087-14-02-12	WT	NA	NA	8	260	37	189.077	12.7897	6.84615	1.06819	12.122	2.84319	4.625
IR64-A009-087-14-02-14	WT	NA	NA	7	296	33	222	19.9666	7.3	1.41814	11.8955	3.22459	4.71429
Gene accession: GRMZM2G478876
Gene function: Serine/threonine kinase
Construct: JL82
IR64-IRS940-004-01	PCR+	NA	NA	8	304	38	195.154	18.027	6.69231	0.85485	9.95402	2.20943	4.75
IR64-IRS940-004-05	PCR+	1	NA	7	288	28	194.727	15.8183	8	1.18322	10.4167	2.37208	4
IR64-IRS940-004-07	PCR+	NA	NA	7	296	35	213.071	19.012	6.5	0.85485	12.2333	2.89148	5
IR64-IRS940-004-08	PCR+	1	NA	7	305	35	192.923	20.3161	6.84615	0.800641	8.38202	2.03104	5
IR64-IRS940-004-09	PCR+	NA	NA	8	296	30	222.364	20.116	7.81818	1.07872	9.83562	2.1539	3.75
IR64-IRS940-004-10	PCR+	1	NA	7	292	35	196.692	20.6252	6.46154	0.877058	10.7176	3.32956	5
IR64-IRS940-005-04	PCR+	NA	NA	7	327	34	187.167	17.8826	7.16667	1.52753	10.3611	2.64472	4.85714
IR64-IRS940-007-04	PCR+	1	NA	4.5	181	22	213.6	16.2972	7.5	1.08012	11.8571	3.21603	4.88889
IR64-IRS940-010-01	PCR+	1	NA	7	296	36	197.5	12.7566	6.21429	0.892582	9.98925	2.74058	5.14286
IR64-IRS940-010-02	PCR+	1	NA	7	329	30	218	15.9812	7.90909	0.700649	8.9863	2.23913	4.28571
IR64-IRS940-010-03	PCR+	1	NA	6.5	328	34	195.583	27.1744	6.41667	1.50504	10	2.88268	5.23077
IR64-IRS940-010-04	PCR+	1	NA	6	270	28	206.9	16.0793	7.2	1.0328	10.74	2.90538	4.66667
IR64-IRS940-010-05	PCR+	1	NA	6	303	32	181.077	10.563	6.53846	1.1266	9.98795	2.94459	5.33333
IR64-IRS940-010-07	PCR+	NA	NA	4	161	22	191.6	15.8689	6.3	0.483046	10.9184	2.84925	5.5
IR64-IRS940-010-08	PCR+	NA	NA	7	290	33	190.455	14.6449	7.72727	1.10371	8.46575	2.83863	4.71429
IR64-IRS940-011-01	PCR+	1	NA	6.5	269	33	199	18.2757	7.66667	1.23091	10.0694	2.32758	5.07692
IR64-IRS940-011-04	PCR+	1	NA	5	200	29	182.154	30.8298	7.30769	1.49358	9.72368	2.90103	5.8
IR64-IRS940-011-05	PCR+	1	NA	7	300	35	200.071	19.7619	6.57143	0.937614	11.0583	3.09277	5
IR64-IRS940-011-06	PCR+	1	NA	6	281	29	185.462	14.9589	8	1.52753	11.0274	12.741	4.83333
IR64-IRS940-011-07	PCR+	NA	NA	5	210	28	167.583	21.8776	7.16667	1.02986	8.59701	2.65752	5.6
IR64-IRS940-011-10	PCR+	1	NA	7	269	29	203.75	16.4655	6.58333	0.900337	9.9375	2.81651	4.14286
IR64-IRS940-015-07	PCR+	NA	NA	7	281	35	202	19.73	6.33333	0.984732	10.2603	2.67721	5
IR64-IRS940-015-09	PCR+	NA	NA	5	152	31	174.917	14.8107	6.41667	0.514929	10.84	3.08019	6.2
IR64-IRS940-017-01	PCR+	NA	NA	6.5	298	32	201.917	19.3835	6.75	0.753778	9.94937	2.22399	4.92308
IR64-IRS940-017-02	PCR+	NA	NA	6.5	281	31	204.167	18.0647	6.75	0.866025	10.5556	2.51496	4.76923
IR64-IRS940-017-07	PCR+	1	NA	6.5	263	35	186.692	11.6504	6.23077	0.83205	10.0833	2.48954	5.38462
IR64-IRS940-019-01	PCR+	1	NA	7	304	32	205.667	17.2223	6.75	0.621582	9.70513	2.58421	4.57143
IR64-IRS940-019-08	PCR+	NA	NA	6	264	30	202.333	19.5417	6	0.852803	9.58333	2.60957	5
IR64-IRS940-033-01	PCR+	NA	NA	7	305	35	199	12.5033	6.84615	1.14354	10.16	2.34256	5
IR64-IRS940-035-03	PCR+	NA	NA	7	211	31	198.143	15.5803	6.21429	0.974961	12.1818	3.38199	4.42857
IR64-IRS940-035-06	PCR+	1	NA	7	274	33	201.231	15.8753	6.53846	0.518875	10.9425	2.77596	4.71429
IR64-IRS940-035-07	PCR+	1	NA	6	231	30	208.917	38.0632	6.58333	1.44338	10.9744	2.96286	5
IR64-IRS940-035-09	PCR+	1	NA	7	290	27	203.455	18.6299	6.54545	0.8202	10.971	2.77579	3.85714
IR64-IRS940-035-10	PCR+	1	NA	6	264	32	187.692	11.2944	6.61538	0.767948	10.5732	2.91878	5.33333
IR64-A009-087-08-08-01	WT	NA	NA	7	236	29	223.75	21.482	6.83333	1.02986	12.7432	3.17982	4.14286
IR64-A009-087-08-08-02	WT	NA	NA	7	217	33	208.429	18.9482	6.92857	1.32806	11.6628	3.58628	4.71429
IR64-A009-087-08-08-04	WT	NA	NA	8	235	38	205.857	16.2663	7.64286	1.08182	10.3656	2.77326	4.75
IR64-A009-087-08-08-05	WT	NA	NA	9	271	36	199.643	18.0751	7.85714	1.09945	10.7778	2.60288	4
IR64-A009-087-08-08-06	WT	NA	NA	8	279	38	203.2	17.2552	7.4	0.985611	9.74157	2.55186	4.75
IR64-A009-087-08-08-07	WT	NA	NA	8	256	30	215	17.8987	6.91667	1.08362	11.9452	3.32871	3.75
IR64-A009-087-08-08-08	WT	NA	NA	8	247	34	206.692	13.3753	7.92308	0.954074	10.8846	2.77269	4.25
IR64-A009-087-08-08-09	WT	NA	NA	8	251	36	202	11.5614	7.53846	0.877058	10.6111	2.66772	4.5
IR64-A009-087-08-08-10	WT	NA	NA	6	191	34	204.071	21.3954	6.5	1.28602	11.6951	2.84014	5.66667
