# Supplementary material for: Candidate regulators of Early Leaf Development in Maize Perturb Hormone Signalling and Secondary Cell Wall Formation When Constitutively Expressed in Rice
Source: Sci Rep. 2017 Jul 3;7:4535. doi: 10.1038/s41598-017-04361-w (PMC5495811; doi:10.1038/s41598-017-04361-w)
Supplement: Supplementary file 5 — Supplementary Dataset 4 [file 41598_2017_4361_MOESM5_ESM.xls]

## Sheet: Primers
Supplementary Dataset S4. Candidate regulators of early leaf development in maize perturb hormone signalling and secondary cell wall formation when constitutively expressed in rice. Wang et al.
Lab ID	Clone ID	Gene ID	Target Size	PCR Cloning (with Phusion Polymerase, and 4M Betain instead of H2O), showing anealing and extension temperatures	Cloning Primers	RT-PCR primers	Other primers used for genomic PCR
JL2	PW76	GRMZM2G028046	1285, CDS	60°C, 40s; 72°C, 1min	PW76F: GGGGACAAGTTTGTACAAAAAAGCAGGCTATGAGCAGAGGAGCTGAGAAG, GC52%, Tm57°C; PW76R: GGGGACCACTTTGTACAAGAAAGCTGGGTCCCTACAACCCTAATAGCCAC, GC52%, Tm56°C	PW76RTF:ACACAACAACAAGGCGACAA; PW76RTR:TTGAGTACCCGCTCGATCTT
JL3	PW84	GRMZM2G136494	1269, CDS	56°C, 40s; 72°C, 1min	PW84F: GGGGACAAGTTTGTACAAAAAAGCAGGCTGATCGCAATGGTGGAACG, GC55%, Tm55°C; PW84R: GGGGACCACTTTGTACAAGAAAGCTGGGTAGCTAAGCCTTGTAGACAAC, GC45%, Tm53°C	PW84RTF:GGTTAGCAGCGTTCAAGAGC; PW84RTR:TTGACAGCGTCACGGTACTC
JL4	PW79	GRMZM2G045883	1152, CDS	60°C, 40s; 72°C, 1min	PW79F: GGGGACAAGTTTGTACAAAAAAGCAGGCTATGGCGCTCGAAGCTGTG, GC61%, Tm59°C; PW79R: GGGGACCACTTTGTACAAGAAAGCTGGGTGCTTGCCAGTGTTATCCGTG, GC55%, Tm57°C	PW79RTF:AACTTCGTCAAGGAGCTGGA; PW79RTR:GTCCTCCATCTTGAGGCTGA
JL8	MS7	GRMZM2G131516	2007, CDS	Construct synthesised by IDT genomics Start-Stop codon		RT7F: CTCCTGGAGAGAGAAATTGG RT7R: TTCTTCCACGAGGGTGTAG
JL13	JPF15/22	AC215201.3_FG008	1125, Genomic	66°C; 1min; from B73 genomic	F: GGGGACAAGTTTGTACAAAAAAGCAGGCTTGAGAGAGAGAGGCAAACTGGAGAG; R: GGGGACCACTTTGTACAAGAAAGCTGGGTCGATCGATCGAATTGGAGGACTAG	F: AGATGGCATCGTCGTCTCCG; R: ACCGTGAGTCCGATGTCGTC
JL15	MS2	GRMZM2G016477	3957, CDS	60°C, 40s; 72°C, 2:30min	MS2F: GGGGACAAGTTTGTACAAAAAAGCAGGCTCCATGCCGCTGTCGCGGTCG, GC64%, Tm72°C; MS2R: GGGGACCACTTTGTACAAGAAAGCTGGGTACGGCCGATTGTTGCATTGG, GC55%, Tm60°C;	RT2F: GCCGATCTGTACCTGTACTCT RT2R2: GTCGACGGGAGCAAAACTAA
JL22	PW53	GRMZM2G480386	2546, Genomic	63°C, 40s; 72°C, 1.5min; from B73 genomic	PW53F: GGGGACAAGTTTGTACAAAAAAGCAGGCTATGCAGGGGCAAGTTGCTGG, GC60%, Tm62°C; PW53R: GGGGACCACTTTGTACAAGAAAGCTGGGTCTACACCGAGGCCGAGGAAACC, GC63%, Tm63°C
JL22	PW53	GRMZM2G480386	1326, CDS	63°C, 40s; 72°C, 1.5min	PW53F: GGGGACAAGTTTGTACAAAAAAGCAGGCTATGCAGGGGCAAGTTGCTGG, GC60%, Tm62°C; PW53R: GGGGACCACTTTGTACAAGAAAGCTGGGTCTACACCGAGGCCGAGGAAACC, GC63%, Tm63°C
JL23	PW67	GRMZM2G069365	1341, Genomic, No intron	53°C, 40s; 72°C, 1min; from B73 genomic	PW67F: GGGGACAAGTTTGTACAAAAAAGCAGGCTATGGAGTACAAGAGATCATCG, GC42%, Tm53°C; PW67R: GGGGACCACTTTGTACAAGAAAGCTGGGTTCACTCATGCATATCATGCTG, GC43%, Tm54°C	PW67RTF: GTGGAGGATGAAGACGAGGA; PW67RTR: GATGAGTTGGGAGGCAAGAG
JL24	PW68	GRMZM2G417229	912, Genomic, No intron	53°C, 40s; 72°C, 1min; from B73 genomic	PW67F: GGGGACAAGTTTGTACAAAAAAGCAGGCTATGGAGTACAAGAGATCATCG, GC42%, Tm53°C; PW68R1: GGGGACCACTTTGTACAAGAAAGCTGGGTAGGGAAGAAGAAGAAGAAGAAG, GC40%, Tm53°C	PW68RTF: AAGACGACGAGAACGAGGAA; PW68RTR: AGATGAGTTGGGAGGCAAGA
JL25	PW69	GRMZM2G425236	729, Genomic, No intron	60°C, 40s; 72°C, 1min; from B73 genomic	PW69F: GGGGACAAGTTTGTACAAAAAAGCAGGCTCATGGATCAACAGCAGCACC, GC55%, Tm58°C; PW69R: GGGGACCACTTTGTACAAGAAAGCTGGGTACAGCCTACATGCACATCTC, GC50%, Tm56°C	PW69RTF:CCAGGCAGGTCTTCAAGGTA; PW69RTR:CTCACCTCCTCGTCGTCCT
JL26	PW70	GRMZM2G119359	725, CDS	63°C, 40s; 72°C, 1min	PW70F1: GGGGACAAGTTTGTACAAAAAAGCAGGCTTACTGCGAGCGCCACATGC, GC63%, Tm62°C; PW70R1: GGGGACCACTTTGTACAAGAAAGCTGGGTGAGCTTCGTTCTCAATCACCTGC, GC52%, Tm60°C	PW70RTF:TTGGAGCTAAATCCGATGCT; PW70RTR:GGAATGGAGATGGAGAGCTG
JL27	PW71	GRMZM5G893117	1232, Genomic	63°C, 40s; 72°C, 1.5min; from B73 genomic	PW71F: GGGGACAAGTTTGTACAAAAAAGCAGGCTATGATGATGATGAGCGGTCGAG, GC50%, Tm58°C; PW71R1: GGGGACCACTTTGTACAAGAAAGCTGGGTTCGTCGATGAAATGCCGGAG, GC55%, Tm58°C	PW71RTF:AGCCTGTGGAAATGTCCTTG; PW71RTR:CTCCTCCTCCTCGTCTTCCT
JL27	PW711	GRMZM5G893117	1176, CDS	63°C, 40s; 72°C, 1 min	PW71F: GGGGACAAGTTTGTACAAAAAAGCAGGCTATGATGATGATGAGCGGTCGAG, GC50%, Tm58°C; PW71R2: GGGGACCACTTTGTACAAGAAAGCTGGGTAACAGCCTTTGGGTTCACG, GC52%, Tm57°C	PW71RTF:AGCCTGTGGAAATGTCCTTG; PW71RTR:CTCCTCCTCCTCGTCTTCCT
JL28	PW72	GRMZM2G114893	929, Genomic, No intron	60°C, 40s; 72°C, 1min; from B73 genomic	PW72F: GGGGACAAGTTTGTACAAAAAAGCAGGCTACAATGGCGACGGCGTG, GC64%, Tm59°C; PW72R: GGGGACCACTTTGTACAAGAAAGCTGGGTGGCTAGACCTTGTAGATGATGAG, GC47%, Tm56°C	PW72RTF: CGTGTCGTGGAGCTCATCT; PW72RTR: ATGTCCACGGAGTCATAGGC
JL29	PW73	GRMZM2G178182	939, CDS	63°C, 40s; 72°C, 1min	PW73F: GGGGACAAGTTTGTACAAAAAAGCAGGCTGCGCTGCTGGTTGACAAATG, GC55%, Tm59°C; PW73R: GGGGACCACTTTGTACAAGAAAGCTGGGTCGCCCTACTGGAAAGAGCAC, GC60%, Tm59°C	PW73RTF: TGGCAAGCTTATTCCCACAG; PW73RTR: CTTCCTACCGCCAGAATCAG
JL30	PW74	GRMZM2G140669	1248, CDS	60°C, 40s; 72°C, 1min	PW74F: GGGGACAAGTTTGTACAAAAAAGCAGGCTATGGCGTCCTTCGTCGTG, GC61%, Tm58°C; PW74R: GGGGACCACTTTGTACAAGAAAGCTGGGTAACCAAGTACGGTACAGCAG, GC50%, Tm56°C	PW74RTF: TCTTTCTCGCCGCTGTTACT; PW74RTR: GGAGTGTATGCTGCTCACGA
JL31	PW75	GRMZM2G472945	1254, CDS	63°C, 40s; 72°C, 1.5min	PW75F: GGGGACAAGTTTGTACAAAAAAGCAGGCTTCGTCTCGTCAGGCCAC, GC64%, Tm57°C; PW75R: GGGGACCACTTTGTACAAGAAAGCTGGGTCGAACGGCTCCCTATTTCAC, GC55%, Tm57°C	PW75RTF: GCTCAAGAACCAGTCGAAGC; PW75RTR: CAGATGCAGAACGCTTGGTA
JL32	PW77	GRMZM2G146688	1715, Genomic	63°C, 40s; 72°C, 1.5min; from B73 genomic	PW77F: GGGGACAAGTTTGTACAAAAAAGCAGGCTCGCAATGACCAACAACAACAAC, GC45%, Tm57°C; PW77R: GGGGACCACTTTGTACAAGAAAGCTGGGTAAGCCGCTGCTCTTCCTG, GC61%, Tm59°C	PW77RTF: CCGCCTCCAGCTTCTACTAC; PW77RTR: AACGTGTCGATGGACTTGC
JL32	PW77	GRMZM2G146688	1162, CDS	63°C, 40s; 72°C, 1.5min	PW77F: GGGGACAAGTTTGTACAAAAAAGCAGGCTCGCAATGACCAACAACAACAAC, GC45%, Tm57°C; PW77R: GGGGACCACTTTGTACAAGAAAGCTGGGTAAGCCGCTGCTCTTCCTG, GC61%, Tm59°C	PW77RTF: CCGCCTCCAGCTTCTACTAC; PW77RTR1: GTACTGCGACGTCCTCTGC
JL33	PW78	GRMZM2G111045	1762, Genomic	60°C, 40s; 72°C, 1min; from B73 genomic	PW78F: GGGGACAAGTTTGTACAAAAAAGCAGGCTATGGGAAGGGCACCCTG, GC64%, Tm58°C; PW78R: GGGGACCACTTTGTACAAGAAAGCTGGGTGCTGGCTACGTCTTCACTTG, GC55%, Tm57°C	PW78RTF:CTACTGGAACACGCACCTCA; PW78RTR:ATCTGGTACTTCGCCTCCAG
JL33	PW78	GRMZM2G111045	949, CDS	60°C, 40s; 72°C, 1min	PW78F: GGGGACAAGTTTGTACAAAAAAGCAGGCTATGGGAAGGGCACCCTG, GC64%, Tm58°C; PW78R: GGGGACCACTTTGTACAAGAAAGCTGGGTGCTGGCTACGTCTTCACTTG, GC55%, Tm57°C	PW78RTF:CTACTGGAACACGCACCTCA; PW78RTR:ATCTGGTACTTCGCCTCCAG
JL34	PW80	GRMZM2G377217	720, CDS	60°C, 40s; 72°C, 2min	PW80F: GGGGACAAGTTTGTACAAAAAAGCAGGCTTATATGGAGGGAGGCCAGC, GC57%, Tm57°C; PW80R: GGGGACCACTTTGTACAAGAAAGCTGGGTACGTGGTGTTCAGAAGGAGC, GC55%, Tm58°C	PW80RTF: CAACCGAACAACAAGCCTTT; PW80RTR: CACTACAGCTGGGCATGAAA
JL35	PW81	GRMZM2G023051	1437, Genomic, No intron	60°C, 40s; 72°C, 1min; from B73 genomic	PW81F: GGGGACAAGTTTGTACAAAAAAGCAGGCTACGAAACACAGGGGCTCTC, GC57%, Tm58°C; PW81R: GGGGACCACTTTGTACAAGAAAGCTGGGTGCCCAGATGCAAGCCAC, GC64%, Tm57°C	PW81RTF: GGTCAATCACACCAGCAATG; PW81RTR: GGCGGCTCAGTGAGATTTAC
JL36	PW82	GRMZM2G109480	743, CDS	63°C, 40s; 72°C, 1min	PW82F: GGGGACAAGTTTGTACAAAAAAGCAGGCTAGAGATGGAGGCGGCAGTC, GC63%, Tm60°C; PW82R: GGGGACCACTTTGTACAAGAAAGCTGGGTCAGGTGTCAGGTCATGCAGTC, GC57%, Tm59°C	PW82RTF:GACACTTACATGCCGAAGCA; PW82RTR:GAAGGTCGTGGGCTTAATCA
JL38	PW83	GRMZM2G074032	3528, Genomic	60°C, 40s; 72°C, 2min; from B73 genomic	PW83F: GGGGACAAGTTTGTACAAAAAAGCAGGCTATGGCACTACTGGTCAAGAGC, GC52%, Tm58°C; PW83R: GGGGACCACTTTGTACAAGAAAGCTGGGTCGACAAGGCCGTCCTACATTAC, GC54%, Tm59°C	PW83RTF:TCTCTGTCCACCACCACAAA; PW83RTR:CTCCCCTGATAATGGAGTCG
JL38	PW83	GRMZM2G074032	1444, CDS	60°C, 40s; 72°C, 1min	PW83F: GGGGACAAGTTTGTACAAAAAAGCAGGCTATGGCACTACTGGTCAAGAGC, GC52%, Tm58°C; PW83R: GGGGACCACTTTGTACAAGAAAGCTGGGTCGACAAGGCCGTCCTACATTAC, GC54%, Tm59°C	PW83RTF:TCTCTGTCCACCACCACAAA; PW83RTR:CTCCCCTGATAATGGAGTCG
JL39	TH3	GRMZM2G027068	927, CDS	65°C, 30s; 72°C, 1min (10% DMSO)	TH3F_A_GW: GGGGACAAGTTTGTACAAAAAAGCAGGCTCCCCTCTCCCTGCCACTCACT, GC54%, Tm59°C TH3R_A_GW: GGGGACCACTTTGTACAAGAAAGCTGGGTACCAATCGAGCGAGATGAT, GC50%, Tm56°C
JL40	TH4	GRMZM2G140694	928, CDS	65°C, 30s; 72°C, 1min (10% DMSO)	TH4F_A_GW: GGGGACAAGTTTGTACAAAAAAGCAGGCTCCTTGGCTAGGGTACTCGGCTA, GC51%, Tm58°C TH4R_A_GW: GGGGACCACTTTGTACAAGAAAGCTGGGTATGGAGGCACGTTTTGCTA, GC50%, Tm56°C
JL43	MS1	GRMZM2G011463	1252, Genomic	60°C, 40s; 72°C, 1min	MS1F: GGGGACAAGTTTGTACAAAAAAGCAGGCTCCCGATCGTCATGCACAGCTAC GC55%, Tm57°C; MS1R: GGGGACCACTTTGTACAAGAAAGCTGGGTCTAGATGACGACCATGTCGCTGG GC57%, Tm60°C		HPTII-F:AGCTGCATCATCGAAATTGCCGTC HPTII-R:TGTTTATCGGCACTTTGCATCGGC
JL44	MS8	GRMZM2G011463	837, CDS	58°C, 40s; 72°C, 40s	MS8F: GGGGACAAGTTTGTACAAAAAAGCAGGCTCCGGCATGTTCTTGAATATACCGTGC GC46%, Tm58°C MS8R: GGGGACCACTTTGTACAAGAAAGCTGGGTCCACATGCAACTCACAACAC GC50%, Tm56°C		HPTII-F:AGCTGCATCATCGAAATTGCCGTC HPTII-R:TGTTTATCGGCACTTTGCATCGGC
JL45	MS11	GRMZM2G011463	1166, CDS	58°C, 40s; 72°C, 40s	MS11F: GGGGACAAGTTTGTACAAAAAAGCAGGCTCCCTTGGAGCTGAGACTGGGAG, GC60%, Tm58°C MS11R: GGGGACCACTTTGTACAAGAAAGCTGGGTCTATATCGTGGACAAGGATAGGTCG, GC48%, Tm58°C		HPTII-F:AGCTGCATCATCGAAATTGCCGTC HPTII-R:TGTTTATCGGCACTTTGCATCGGC
JL46	MS12	GRMZM2G011463	505, CDS	59°C, 40s; 72°C, 20s	MS12F:GGGGACAAGTTTGTACAAAAAAGCAGGCTCCCTCTCCGTTCCACTTCTTGACC MS12R:GGGGACCACTTTGTACAAGAAAGCTGGGTTCAGCACGCGTAATACTCGAC		HPTII-F:AGCTGCATCATCGAAATTGCCGTC HPTII-R:TGTTTATCGGCACTTTGCATCGGC
JL47	PW89	GRMZM2G097275	1440, CDS	60°C, 40s; 72°C, 2min	PW89F: GGGGACAAGTTTGTACAAAAAAGCAGGCTATGGGCTCCTTTGGGATGG, GC57%, Tm58°C; PW89R: GGGGACCACTTTGTACAAGAAAGCTGGGTTCAGCGCATCAGGTCGTAG, GC57%, Tm58°C	PW89RTF:CTCAACTTCGCACCTGACAA; PW89RTR:GGAGAAGCAGGAGGAGGAGT
JL48	PW88	GRMZM2G148467	1367, CDS	60°C, 40s; 72°C, 2min weak band	PW88F: GGGGACAAGTTTGTACAAAAAAGCAGGCTTGCTTTATATGGGGTGCCACG, GC52%, Tm59°C; PW88R: GGGGACCACTTTGTACAAGAAAGCTGGGTTGGCGATCACAGCACACG, GC61%, Tm59°C	PW88RTF:CTGTACTTCCAGCAGCAGCA; PW88RTR:CCTTCCTCTTACCCTCAGCA
JL49	PW86	GRMZM2G028643	1586, CDS	60°C, 40s; 72°C, 2min	PW86F: GGGGACAAGTTTGTACAAAAAAGCAGGCTATGGCAAGCCGCATCG, GC62%, Tm57°C; PW86R: GGGGACCACTTTGTACAAGAAAGCTGGGTCCTCCTTGTCAGCCTCATTC, GC55%, Tm56°C	PW86RTF:CGTTATTCCCCTCCTCTTCC; PW86RTR:AAGTAGGTGGTGCGGACAAG
JL50	PW85	GRMZM2G163724	2573, Genomic	60°C, 40s; 72°C, 2min; from B73 genomic	PW85F: GGGGACAAGTTTGTACAAAAAAGCAGGCTATGCCACGGCTTCACCTC, GC61%, Tm59°C; PW85R: GGGGACCACTTTGTACAAGAAAGCTGGGTTCAATGACGGTGTGATGCTGC, GC52%, Tm59°C	PW85RTF:CTTCACGTCCTCCTCCTCTG; PW85RTR:TTCCTCCGAGTAGTCGCTGT
JL51	PW87	GRMZM2G178102	2871, CDS	60°C, 40s; 72°C, 2min weak band	PW87F: GGGGACAAGTTTGTACAAAAAAGCAGGCTATGAAAGAGAGAGAGAGAGTGACC, GC45%, Tm57°C; PW87R: GGGGACCACTTTGTACAAGAAAGCTGGGTTTGCGAGCCTCAGATGAAG, GC52%, Tm56°C	PW87RTF:CCTCTCCTCCTCCTCACTCC; PW87RTR:GGTTCTGGAACCAGACCTTG
JL53	M01	GRMZM2G163975	1336, CDS	68°C, 20s; 72°C, 1 min	M01F: CACCATGATGGCAGCCTCGT, GC60%, Tm63°C M01R: TTAGTTTGCCCTAAAATTCGGTGGAAC, GC41%, Tm59°C		JL53-M1-CD-F:AAGATCAAGGAGTGGGACCG JL53-M1-CD-R:ATGCACTGCTTGTAGTTGCC
JL54	M02	GRMZM2G077219	352, CDS		M02F: CACCATGAGCGCGGGTGCA, GC68%, Tm67°C M02R: TCAAGGGTCGAAGACGGCG, GC63%, Tm63°C		ZmUbi-F:TCTAACGGACACCAACCAGC ZmUbi-R:GAGGTTGGGGAAAGAGGGTG
JL55	M03	GRMZM2G082586			M03F: CACCATGGCACTGGAGGCCGT, GC67%, Tm68°C M03R: TACTCTAAGCTGCCGCCGCCTTGT, GC58%, Tm68°C		JL55-M3-CD-F:CTTCCCGCAGTACTCAATGT JL55-M3-CD-R:CACCTGCAATCTCATCCACT
JL62	M04	GRMZM2G159953			M04F: CACCATGGCCGCCGCTCA, GC72%, Tm68°C M04R: TCAGCGTTCAATGTCGGCTCC, GC57%, Tm63°C		JL62-M4-CD-F:CCTCTTCAACTCCTCCAACTC JL63-M4-CD-R:GTACATGGCCTCCTTGATGT
JL63	M05	GRMZM2G039934			M05F: CACCATGGCCGCCACCAC, GC72%, Tm66°C M05R: TTAATTAATCTTTGGCTGCTTCTTGGCC, GC39%, Tm60°C		ZmUbi-F:TCTAACGGACACCAACCAGC ZmUbi-R:GAGGTTGGGGAAAGAGGGTG
JL64	M06	GRMZM2G046316			M06F: CACCATGCCACTCCAGGTCCACCC, GC67%, Tm70°C M06R: TCAGCTGCCCGGACCGG, GC76%, Tm67°C		ZmUbi-F:TCTAACGGACACCAACCAGC ZmUbi-R:GAGGTTGGGGAAAGAGGGTG
JL56	M07	GRMZM2G171365			M07F: CACCATGGTGCGGGGCAAGACG, GC68%, Tm69°C M07R: CTAGCCTGACCTGACCGCCACT, GC64%, Tm66°C		JL56-M7-CD-F:GAAGCGGATAGAGAACCCGA JL56-M7-CD-R:TGACTTCCAAACTGTGCAGC
JL57	M08	GRMZM2G098813			M08F: CACCATGTTACTTGCTCTTGTTCGA, GC44%, Tm59°C M08R: CTAGAACATCGGGGGCGGCGGGAGT, GC68%, Tm72°C		JL57-M8-CD-F:GATCATACCGCAAACTCGCA JL57-M8-CD-R:ACACCTGGTTGGTCACCTTG
JL58	M09	GRMZM2G039074			M09F: CACCATGGCTACTACTACTGCCGCA, GC56%, Tm65°C M09R: TCACAAGCACTTGAGGAGGCCG, GC59%, Tm65°C		JL58-M9-CD-F:GCGTTTAGCAACGGTACTTCTA JL58-M9-CD-R:CTGCTTGTTCGTCGTCATCA
JL59	M10	GRMZM2G139324			M10F: CACCATGATGATGATGATGATGGACA, GC42%, Tm59°C M10R: TCATGTCATCCTCAGGCTGA, GC50%, Tm58°C		ZmUbi-F:TCTAACGGACACCAACCAGC ZmUbi-R:GAGGTTGGGGAAAGAGGGTG
JL60	M11	GRMZM2G061314			M11F: CACCATGTCATACCCCGGCTCCTCTG, GC62%, Tm68°C M11R: TTAAACGCACGGACTTGTTTC, GC43%, Tm56°C		JL60-M11-CD-F:AAATCACCGCTGGATCGTTG JL60-M11-CD-R:CTTCTCCCTCTTCAAGCCCA
JL61	M12	GRMZM2G151955			M12F: CACCATGCACTGCCGCCCCTG, GC71%, Tm70°C M12R: CTACCTTGGTCCGGACAGCT, GC60%, Tm62°C		ZmUbi-F:TCTAACGGACACCAACCAGC ZmUbi-R:GAGGTTGGGGAAAGAGGGTG
JL65	M13	GRMZM2G034155			M13F: CACCATGCGTCTGCCCTTGCCA, GC64%, Tm68°C M13R: TCAGCCAAAGGGTGACTTGGCC, GC59%, Tm65°C		ZmUbi-F:TCTAACGGACACCAACCAGC ZmUbi-R:GAGGTTGGGGAAAGAGGGTG
JL66	M14	GRMZM2G114276			M14F: CACCATGCCGCCGTCGCGGTCGTT, GC64%, Tm68°C M14R: TCAGGCCGGCGACGGCTGGGA, GC59%, Tm65°C		JL66-M14-CD-F:ACGACCATTAGCAACCTCCA JL66-M14-CD-R:AAATGTGGTTGTGTGAGGCC
JL67	M15	GRMZM2G059117			M15F: CACCATGGCCACTGCTACTGCC, GC64%, Tm66°C M15R: TCAGAAGGAGGCTTGCATTC, GC50%, Tm57°C		ZmUbi-F:TCTAACGGACACCAACCAGC ZmUbi-R:GAGGTTGGGGAAAGAGGGTG
JL68	M16	GRMZM2G089819			M16F: CACCATGCCGCCGCCGCCACGGAG, GC79%, Tm78°C M16R: CTACTCGTCGTCGTCTCCCGCA, GC64%, Tm66°C		JL68-M16-CD-F:AGCAGGAACAAGAGGTCTCC JL68-M16-CD-R:TCATGTCGTCGTGGAGGTAG
JL69	M17	GRMZM2G344857			M17F: CACCATGGAGAGGAGCTGTTTGACCC, GC58%, Tm66°C M17R: TTACCTGTTTTCTTCAGAATC, GC33%, Tm49°C		ZmUbi-F:TCTAACGGACACCAACCAGC Z mUbi-R:GAGGTTGGGGAAAGAGGGTG
JL70	M18	GRMZM2G087243			M18F: CACCATGAGCTTTGGGAGCTGTCCG, GC60%, Tm67°C M18R: CAATCATCACGCTACTTCCTGC, GC 50% Tm59°C		JL70-M18-CD-F:AACCTCACGTCAAGCAACGA JL70-M18-CD-R:GGCAGGAGATGGCGTACTTC
JL71	M19	GRMZM2G133716			M19F: CACCATGGCGGCGGCGGACGG, GC81%, Tm75°C M19R: TCACACCGCGGCCAGCGATACC, GC68%, Tm70°C		JL71-M19-CD-F:TGCAAAGTGCGGTCACAAAG JL71-M19-CD-R :TGCCTTCTCCAGCACTACCT
JL72	M20	GRMZM2G469304			M20F: CACCATGTTCCAGTCCTCGGTACTCC, GC58%, Tm65°C M20R: TCACGGACCAGCCCGCAG, GC72%, Tm67°C		ZmUbi-F:TCTAACGGACACCAACCAGC ZmUbi-R:GAGGTTGGGGAAAGAGGGTG
JL73	M21	GRMZM2G002280			M21F: CACCATGGCGTCCAGAGATGC, GC62%, Tm64°C M21R: TTAAACATGCCAGCCTCGAGCAC, GC52%, Tm63°C		JL73-M21-CD-F:AGAAAGTTGTCGTTGTGGGC JL73-M21-CD-R:TTGGTGCTTGTTGTACTGCC
JL74	M22	GRMZM2G462623			M22F: CACCATGGCCACCGCCCACCGGCTGAAT, GC58%, Tm76°C M22R: TTAATTTGGAGGGAGCATCAGT, GC41%, Tm56°C		JL74-M22-CD-F:ATACCTCCACTGCTCCACAC JL74-M22-CD-R:CAT TCA CAC TCT CTG CTG GC
JL75	M23	GRMZM5G850129			M23F: CACCATGATGCTGAGCGGGCAC, GC64%, Tm67°C M23R: TCACTCCCCGTTGTGGAATCGCG, GC61%, Tm67°C	JL75-M23-CDF: AAAGCCTGTGGAAGTGACCT JL75-M23-CDR: GATGGAGATGGAAAGCTGCG	JL75-M23-CD-F:AAAGCCTGTGGAAGTGACCT JL75-M23-CD-R:GATGGAGATGGAAAGCTGCG
JL76	M24	GRMZM2G061734			M24F: CACCATGGATTGGGATCTCAAG, GC50%, Tm58°C M24R: CTACTGCCACGAGAACGGGA, GC60%, Tm762°C		JL76-M24-CD-F:CGCAGCCAGATACCATGAAC JL76-M24-CD-R:GGACTGTGTTGAACTGCTCG
JL77	M25	GRMZM2G318592			M25F: CACCATGGAGTTCGGCTTCCGC, GC64%, Tm66°C M25R: TTAGCTGCTCCTCCTCACGG, GC60%, Tm62°C		ZmUbi-F:TCTAACGGACACCAACCAGC ZmUbi-R:GAGGTTGGGGAAAGAGGGTG
JL78	M26	GRMZM2G095899			M26F: CACCATGGAGGACTCGAGCCAGTT, GC58%, Tm66°C M26R: CTAACACGTTGGTCCAGCTGC, GC57%, Tm61°C		JL78-M26-CD-F:TCCCCTGCCTCAAGAAGATG JL78-M26-CD-R:CGAGAAGGGCATGACATTGG
JL79	M27	GRMZM2G015666			M27F: CACCATGGCACTGGAGGCCGT, GC67%, Tm68°C M27R: CTAAGCTGCAGCCTTGTT, GC50%, Tm55°C		JL79-M27-CD-F:GTGCTATCCCAGTCCCAGTT JL79-M27-CD-R:TCGTTCTTCACTGGCCTCAT
JL80	M28	GRMZM2G126018			M28F: CACCATGGCGACCGGCGG, GC78%, Tm69°C M28R: CTACAGGGACCAATTCATCGCG, GC54%, Tm61°C		JL80-M28-CD-F:GACCAAGGGAAACGAAGCTG JL80-M28-CD-R:ATCCCATGGCTGAGTTGACA
JL81	M29	GRMZM2G312419			M29F: CACCATGGCCGCCTTCTTCGGT, GC64%, Tm68°C M29R: TCACGCCGCGCCGACGCCGAGGAA, GC75%, Tm78°C		JL81-M29-CD-F:GCAACAAGTGGGCTCTCATC JL81-M29-CD-R:CCACTCTGGTAGAAGCAGGG
JL82	M30	GRMZM2G478876			M30F: CACCATGGACGCCGCCGG, GC78%, Tm69°C M30R: TCATCTCCACATGGACTTGTCTGAGTCG, GC50%, Tm64°C		JL82-M30-CD-F:CTTGTCGGTCTCATCGGGTA JL82-M30-CD-R:CGAAGCTGTAGATGTCGCTG
Activaton tagged line		Os03g50920				Os03g50920-F: CTACGCGAACGACGGCT Os03g50920-R: GCATCCACACCTTGAAGACC
UBIQUITIN control		Os03g13170				F: TCTGCCGCAAATGCTATGCG; R: GAGCCGCTTGCCATCGAAAA
UBIQUITIN promoter (probe for blotting)							ZmUbi-F: TCTAACGGACACCAACCAGC, GC55%, Tm60°C ZmUbi-R: GAGGTTGGGGAAAGAGGGTG, GC60%, Tm61°C
HPT (probe for blotting)							HPTII-F: AGCTGCATCATCGAAATTGCCGTC, GC50%, Tm63°C HPTII-R: TGTTTATCGGCACTTTGCATCGGC, GC50%, Tm63°C
